# Supplementary material for: Unbiased recording and identification of thymic cellular interactomes using synthetic Notch receptors
Source: Nat Commun. 2026 Mar 9;17:3708. doi: 10.1038/s41467-026-70225-5 (PMC13102935; doi:10.1038/s41467-026-70225-5)
Supplement: Supplementary file 5 — Supplementary Data 1 [file 41467_2026_70225_MOESM5_ESM.xlsx]

## Sheet: Sheet1
gene	p_val	avg_log2FC	pct.1	pct.2	p_val_adj	cluster
Cd4	6.61093e-127	0.633357	0.733	0.215	1.40647e-122	ab entry
mCherry	3.29884e-111	1.24771	0.464	0.121	7.01829e-107	ab entry
Cd2	8.57068e-104	0.886901	0.901	0.413	1.82341e-99	ab entry
Tmsb10	3.06756e-86	0.715378	1	0.918	6.52624e-82	ab entry
Satb1	5.70734e-85	0.709369	1	0.743	1.21424e-80	ab entry
Itm2a	2.11052e-84	0.730535	0.501	0.159	4.49014e-80	ab entry
Lef1	3.91558e-83	0.809311	0.944	0.547	8.33039e-79	ab entry
Cd5	9.81175e-80	0.854269	0.735	0.336	2.08745e-75	ab entry
Gimap6	9.76557e-79	0.744979	0.899	0.463	2.07763e-74	ab entry
Tesc	1.06852e-73	0.61321	0.611	0.232	2.27329e-69	ab entry
Sox4	6.82114e-70	0.506015	0.816	0.373	1.4512e-65	ab entry
Dgka	7.12655e-66	0.556952	0.749	0.328	1.51617e-61	ab entry
Gimap4	9.06633e-63	0.710199	0.745	0.37	1.92886e-58	ab entry
Themis	2.95511e-60	0.382303	0.745	0.325	6.28699e-56	ab entry
Rasgrp2	3.19619e-60	0.543899	0.681	0.296	6.79989e-56	ab entry
Ccr7	2.63141e-59	0.584165	0.638	0.272	5.59833e-55	ab entry
Bach2	1.12405e-57	0.473469	0.468	0.169	2.39142e-53	ab entry
Foxp1	6.82109e-56	0.576837	0.93	0.591	1.45119e-51	ab entry
Rasgrp1	1.40224e-54	0.4845	0.749	0.358	2.98327e-50	ab entry
Cd28	7.57776e-54	0.502677	0.826	0.427	1.61217e-49	ab entry
Rgs10	7.6486e-54	0.629168	0.878	0.554	1.62724e-49	ab entry
Cd6	1.15565e-53	0.568939	0.725	0.361	2.45864e-49	ab entry
Nsg2	2.11153e-52	0.409014	0.706	0.322	4.49228e-48	ab entry
Cytip	3.24525e-52	0.600755	0.822	0.47	6.90428e-48	ab entry
Tnik	1.91912e-48	0.454503	0.687	0.325	4.08294e-44	ab entry
Gimap9	9.73366e-46	0.429209	0.723	0.364	2.07084e-41	ab entry
Tcf7	2.47608e-45	0.453653	0.975	0.67	5.26786e-41	ab entry
Trac	3.10456e-45	0.480176	0.959	0.633	6.60494e-41	ab entry
St8sia1	3.95043e-44	0.275583	0.383	0.137	8.40454e-40	ab entry
Lck	2.32896e-43	0.435383	0.981	0.718	4.95487e-39	ab entry
B630019A10Rik	2.61906e-43	0.347605	0.377	0.138	5.57205e-39	ab entry
Frat2	1.00798e-42	0.29135	0.42	0.162	2.14447e-38	ab entry
Trib2	3.38251e-42	0.371112	0.4	0.155	7.1963e-38	ab entry
Malat1	4.23021e-42	0.325533	1	0.999	8.99976e-38	ab entry
Cd52	6.96107e-42	0.531654	0.996	0.84	1.48097e-37	ab entry
Chd3	8.90933e-42	0.489671	0.934	0.646	1.89546e-37	ab entry
Bcl11b	9.00529e-42	0.428294	0.971	0.696	1.91587e-37	ab entry
Grap	2.56409e-41	0.355799	0.623	0.29	5.4551e-37	ab entry
Foxn3	5.92926e-41	0.462715	0.714	0.381	1.26145e-36	ab entry
Ets1	1.69152e-40	0.432001	0.994	0.806	3.59871e-36	ab entry
Trbc1	1.74827e-40	0.433472	0.88	0.58	3.71944e-36	ab entry
Inpp4b	4.54904e-40	0.433587	0.704	0.359	9.67807e-36	ab entry
Tespa1	1.9992e-39	0.406428	0.766	0.415	4.25329e-35	ab entry
Trbc2	3.19675e-38	0.304196	1	0.868	6.80108e-34	ab entry
Ms4a4b	3.50159e-38	0.338638	0.836	0.44	7.44963e-34	ab entry
Cep97	1.29456e-36	0.257809	0.431	0.179	2.75418e-32	ab entry
Nr4a1	2.88354e-36	0.294857	0.449	0.196	6.13473e-32	ab entry
Galnt6	2.90616e-36	0.360771	0.526	0.245	6.18286e-32	ab entry
Bcl2	3.19892e-36	0.406418	0.712	0.385	6.80571e-32	ab entry
Klf2	5.66389e-36	0.475493	0.774	0.457	1.20499e-31	ab entry
Pi16	0	6.17898	0.997	0.071	0	Capsular interlobular fb
Igfbp5	0	5.19063	0.945	0.025	0	Capsular interlobular fb
Mfap5	0	4.8195	0.982	0.023	0	Capsular interlobular fb
Nid1	0	4.57172	0.982	0.041	0	Capsular interlobular fb
Plpp3	0	4.55293	0.982	0.048	0	Capsular interlobular fb
Igfbp6	0	4.46658	0.964	0.028	0	Capsular interlobular fb
Sparc	0	4.45849	0.984	0.063	0	Capsular interlobular fb
Col1a2	0	4.44467	0.994	0.062	0	Capsular interlobular fb
Col3a1	0	4.39161	0.991	0.069	0	Capsular interlobular fb
Timp2	0	4.35857	0.99	0.383	0	Capsular interlobular fb
Fn1	0	4.2972	0.975	0.018	0	Capsular interlobular fb
Adamts5	0	4.11612	0.977	0.026	0	Capsular interlobular fb
Col1a1	0	4.08671	0.974	0.047	0	Capsular interlobular fb
Gsn	0	4.07124	0.997	0.276	0	Capsular interlobular fb
Ogn	0	4.04431	0.961	0.01	0	Capsular interlobular fb
Clec3b	0	3.99796	0.975	0.041	0	Capsular interlobular fb
Fbn1	0	3.91614	0.974	0.046	0	Capsular interlobular fb
Dcn	0	3.86019	0.995	0.095	0	Capsular interlobular fb
Cd248	0	3.80932	0.954	0.017	0	Capsular interlobular fb
Anxa3	0	3.76187	0.965	0.027	0	Capsular interlobular fb
Dpt	0	3.70145	0.961	0.043	0	Capsular interlobular fb
Ebf1	0	3.69478	0.979	0.052	0	Capsular interlobular fb
Fstl1	0	3.59423	0.97	0.047	0	Capsular interlobular fb
Sema3c	0	3.54741	0.946	0.006	0	Capsular interlobular fb
Meg3	0	3.52732	0.933	0.034	0	Capsular interlobular fb
Cd34	0	3.50875	0.981	0.054	0	Capsular interlobular fb
Pla1a	0	3.45585	0.951	0.029	0	Capsular interlobular fb
Rnase4	0	3.45568	0.954	0.08	0	Capsular interlobular fb
Col14a1	0	3.45322	0.93	0.011	0	Capsular interlobular fb
Timp3	0	3.43073	0.95	0.031	0	Capsular interlobular fb
Aebp1	0	3.42812	0.943	0.05	0	Capsular interlobular fb
Prss23	0	3.41519	0.898	0.02	0	Capsular interlobular fb
Pcolce2	0	3.41202	0.927	0.006	0	Capsular interlobular fb
Pcsk6	0	3.39523	0.922	0.007	0	Capsular interlobular fb
Ackr3	0	3.35687	0.941	0.008	0	Capsular interlobular fb
Fndc1	0	3.34919	0.933	0.011	0	Capsular interlobular fb
Serping1	0	3.33	0.936	0.046	0	Capsular interlobular fb
Smpd3	0	3.31546	0.819	0.009	0	Capsular interlobular fb
C3	0	3.257	0.972	0.105	0	Capsular interlobular fb
Efemp1	0	3.22925	0.928	0.03	0	Capsular interlobular fb
Ly6c1	0	3.18379	0.916	0.028	0	Capsular interlobular fb
Scara5	0	3.17375	0.937	0.027	0	Capsular interlobular fb
Thbd	0	3.14919	0.889	0.022	0	Capsular interlobular fb
Creb5	0	3.12294	0.915	0.014	0	Capsular interlobular fb
Tmem100	0	3.0998	0.902	0.008	0	Capsular interlobular fb
Tnxb	0	3.03666	0.907	0.022	0	Capsular interlobular fb
Serpinf1	0	3.02892	0.892	0.04	0	Capsular interlobular fb
Rarres2	0	3.01444	0.927	0.048	0	Capsular interlobular fb
Ddr2	0	2.97928	0.947	0.042	0	Capsular interlobular fb
Marcks	0	2.9411	0.962	0.241	0	Capsular interlobular fb
Col1a2	0	4.4272	1	0.08	0	Capsular perilobular fb 1
Gas1	0	3.81706	0.983	0.053	0	Capsular perilobular fb 1
Ogn	0	3.73973	0.917	0.029	0	Capsular perilobular fb 1
Smoc2	0	3.73288	0.934	0.035	0	Capsular perilobular fb 1
Col1a1	0	3.61714	0.975	0.066	0	Capsular perilobular fb 1
Serpinf1	0	3.51488	0.992	0.057	0	Capsular perilobular fb 1
Clec3b	0	3.3985	0.95	0.06	0	Capsular perilobular fb 1
Htra3	0	3.39487	0.983	0.07	0	Capsular perilobular fb 1
Fbln2	0	3.39196	0.983	0.063	0	Capsular perilobular fb 1
Serping1	0	3.37612	0.983	0.063	0	Capsular perilobular fb 1
Lrp1	0	3.36987	1	0.062	0	Capsular perilobular fb 1
Fbln1	0	3.30431	0.95	0.054	0	Capsular perilobular fb 1
Lum	0	3.29552	0.975	0.069	0	Capsular perilobular fb 1
Aebp1	0	3.27875	0.967	0.068	0	Capsular perilobular fb 1
Nid1	0	3.22478	0.983	0.06	0	Capsular perilobular fb 1
Serpinh1	0	3.21719	0.983	0.077	0	Capsular perilobular fb 1
Dpt	0	3.18936	0.942	0.062	0	Capsular perilobular fb 1
Nbl1	0	3.17187	0.909	0.054	0	Capsular perilobular fb 1
Pdgfra	0	3.11017	0.983	0.053	0	Capsular perilobular fb 1
Abca8a	0	3.01955	0.942	0.057	0	Capsular perilobular fb 1
Gpx3	0	3.01192	0.81	0.034	0	Capsular perilobular fb 1
Col14a1	0	2.95821	0.893	0.029	0	Capsular perilobular fb 1
Igfbp3	0	2.95365	0.421	0.006	0	Capsular perilobular fb 1
Plpp3	0	2.94332	0.975	0.067	0	Capsular perilobular fb 1
Mmp2	0	2.91093	0.983	0.059	0	Capsular perilobular fb 1
Nfib	0	2.90756	0.975	0.063	0	Capsular perilobular fb 1
Igf1	0	2.89702	0.826	0.023	0	Capsular perilobular fb 1
Igfbp6	0	2.85778	0.909	0.047	0	Capsular perilobular fb 1
Rarres2	0	2.85253	0.959	0.066	0	Capsular perilobular fb 1
Dpep1	0	2.84593	0.917	0.037	0	Capsular perilobular fb 1
Bgn	0	2.84421	0.926	0.058	0	Capsular perilobular fb 1
Lpl	0	2.81906	0.909	0.061	0	Capsular perilobular fb 1
Cfh	0	2.78773	0.884	0.043	0	Capsular perilobular fb 1
Pcolce	0	2.77863	0.901	0.038	0	Capsular perilobular fb 1
Inmt	0	2.75368	0.81	0.012	0	Capsular perilobular fb 1
Adamts5	0	2.68314	0.893	0.045	0	Capsular perilobular fb 1
Tnxb	0	2.68069	0.95	0.04	0	Capsular perilobular fb 1
Fstl1	0	2.6636	0.959	0.066	0	Capsular perilobular fb 1
Mfap5	0	2.65281	0.868	0.043	0	Capsular perilobular fb 1
Col15a1	0	2.62246	0.86	0.05	0	Capsular perilobular fb 1
Gas6	0	2.61297	0.752	0.029	0	Capsular perilobular fb 1
Svep1	0	2.55896	0.802	0.021	0	Capsular perilobular fb 1
Scara5	0	2.55365	0.967	0.045	0	Capsular perilobular fb 1
Rbp1	0	2.50032	0.884	0.029	0	Capsular perilobular fb 1
Igfbp7	0	2.46497	0.967	0.061	0	Capsular perilobular fb 1
Sfrp1	0	2.45868	0.62	0.007	0	Capsular perilobular fb 1
Cygb	0	2.44313	0.868	0.046	0	Capsular perilobular fb 1
C1ra	0	2.42655	0.95	0.059	0	Capsular perilobular fb 1
Htra1	0	2.40911	0.901	0.057	0	Capsular perilobular fb 1
Ltbp4	0	2.33701	0.917	0.054	0	Capsular perilobular fb 1
Upk3b	0	4.09696	0.968	0	0	Capsular perilobular fb 2
Nkain4	0	3.56312	0.855	0.001	0	Capsular perilobular fb 2
Krt19	0	3.3677	0.806	0.006	0	Capsular perilobular fb 2
Gpm6a	0	3.32018	0.919	0	0	Capsular perilobular fb 2
Clu	0	3.26534	0.823	0.011	0	Capsular perilobular fb 2
Gas6	0	3.24177	0.903	0.03	0	Capsular perilobular fb 2
Cavin2	0	3.21691	0.839	0.008	0	Capsular perilobular fb 2
Lrrn4	0	2.91567	0.919	0.002	0	Capsular perilobular fb 2
Wt1	0	2.90037	0.871	0.009	0	Capsular perilobular fb 2
Pkhd1l1	0	2.78854	0.774	0	0	Capsular perilobular fb 2
Fgf1	0	2.64528	0.726	0.016	0	Capsular perilobular fb 2
Cav1	0	2.62171	0.919	0.003	0	Capsular perilobular fb 2
Cldn15	0	2.48183	0.79	0.016	0	Capsular perilobular fb 2
Bicd1	0	2.42291	0.79	0.015	0	Capsular perilobular fb 2
Cdh11	0	2.38838	0.855	0.015	0	Capsular perilobular fb 2
C2	0	2.32804	0.774	0.022	0	Capsular perilobular fb 2
Tmem119	0	2.31965	0.726	0.006	0	Capsular perilobular fb 2
Msln	0	2.31448	0.661	0.002	0	Capsular perilobular fb 2
Aqp1	0	2.2273	0.435	0.006	0	Capsular perilobular fb 2
Cxadr	0	2.14484	0.806	0.008	0	Capsular perilobular fb 2
Plxna4	0	2.14001	0.758	0.001	0	Capsular perilobular fb 2
Myrf	0	2.12915	0.839	0.001	0	Capsular perilobular fb 2
Muc16	0	2.09614	0.532	0.001	0	Capsular perilobular fb 2
Upk1b	0	1.97245	0.726	0	0	Capsular perilobular fb 2
Aldh1a2	0	1.9645	0.742	0.001	0	Capsular perilobular fb 2
Ildr2	0	1.95224	0.726	0.02	0	Capsular perilobular fb 2
Wnt4	0	1.92152	0.516	0.009	0	Capsular perilobular fb 2
Npr1	0	1.89279	0.726	0.015	0	Capsular perilobular fb 2
Rspo1	0	1.8919	0.694	0.002	0	Capsular perilobular fb 2
Gucy1a1	0	1.88902	0.677	0.015	0	Capsular perilobular fb 2
Hspb8	0	1.84457	0.694	0.014	0	Capsular perilobular fb 2
Ano1	0	1.80854	0.677	0.005	0	Capsular perilobular fb 2
Dmkn	0	1.78995	0.532	0.006	0	Capsular perilobular fb 2
Tmem151a	0	1.78071	0.645	0.001	0	Capsular perilobular fb 2
Adamtsl1	0	1.72516	0.677	0.018	0	Capsular perilobular fb 2
Aqp5	0	1.70537	0.371	0	0	Capsular perilobular fb 2
Ces1d	0	1.69537	0.629	0.013	0	Capsular perilobular fb 2
Flrt1	0	1.65918	0.5	0.002	0	Capsular perilobular fb 2
Cryab	0	1.62034	0.677	0.015	0	Capsular perilobular fb 2
Lrp2	0	1.61564	0.516	0	0	Capsular perilobular fb 2
Dab2	0	1.60868	0.645	0.015	0	Capsular perilobular fb 2
Wfdc1	0	1.52611	0.516	0.005	0	Capsular perilobular fb 2
Hoxa5	0	1.52545	0.548	0.005	0	Capsular perilobular fb 2
Neo1	0	1.47114	0.694	0.015	0	Capsular perilobular fb 2
Esam	0	1.38716	0.581	0.002	0	Capsular perilobular fb 2
Cobl	0	1.27936	0.5	0.003	0	Capsular perilobular fb 2
Kdr	0	1.26532	0.419	0.004	0	Capsular perilobular fb 2
Adgrf5	0	1.2645	0.516	0.001	0	Capsular perilobular fb 2
Sox6	0	1.26011	0.5	0.001	0	Capsular perilobular fb 2
Podxl	0	1.19732	0.5	0	0	Capsular perilobular fb 2
mCherry	0	2.43921	0.354	0.078	0	CD4 T
Itm2a	0	1.80025	0.424	0.109	0	CD4 T
Cd2	0	1.58947	0.81	0.338	0	CD4 T
Lef1	0	1.40508	0.855	0.489	0	CD4 T
Tmsb10	0	1.39095	0.999	0.903	0	CD4 T
Rgs10	0	1.25616	0.793	0.509	0	CD4 T
Cd5	0	1.25034	0.559	0.296	0	CD4 T
Gimap4	0	1.20282	0.621	0.324	0	CD4 T
Gimap6	0	1.15918	0.737	0.413	0	CD4 T
Cytip	0	1.02571	0.683	0.432	0	CD4 T
Tesc	0	0.971181	0.431	0.197	0	CD4 T
Satb1	0	0.9342	0.931	0.707	0	CD4 T
Cd28	0	0.881392	0.648	0.388	0	CD4 T
Chd3	0	0.87749	0.802	0.618	0	CD4 T
Trac	0	0.855106	0.863	0.59	0	CD4 T
Cd52	0	0.809986	0.967	0.816	0	CD4 T
Foxp1	0	0.72638	0.737	0.566	0	CD4 T
Ets1	0	0.71594	0.912	0.788	0	CD4 T
Cd4	0	0.61543	0.465	0.172	0	CD4 T
Malat1	0	0.536412	1	0.999	0	CD4 T
Ubb	0	0.530247	0.985	0.947	0	CD4 T
H3f3a	0	0.483095	0.98	0.946	0	CD4 T
Ptprc	0	0.481092	0.97	0.858	0	CD4 T
Cd3g	0	0.480273	0.972	0.818	0	CD4 T
Actb	0	0.471652	1	0.995	0	CD4 T
Trbc2	0	0.451278	0.978	0.847	0	CD4 T
Rps4x	0	0.436192	0.987	0.959	0	CD4 T
Rpl15	0	0.413399	0.991	0.943	0	CD4 T
Rps26	0	0.372318	0.995	0.974	0	CD4 T
B630019A10Rik	6.52218e-301	0.750485	0.282	0.112	1.38759e-296	CD4 T
Arhgdib	2.56749e-290	0.489229	0.915	0.815	5.46233e-286	CD4 T
Cd3d	1.73863e-278	0.462047	0.966	0.809	3.69893e-274	CD4 T
Rps25	2.17318e-272	0.370396	0.988	0.943	4.62344e-268	CD4 T
Dgka	5.36624e-264	0.681967	0.488	0.301	1.14167e-259	CD4 T
Limd2	1.06774e-262	0.516428	0.827	0.715	2.27162e-258	CD4 T
Coro1a	2.00268e-258	0.428076	0.955	0.849	4.26069e-254	CD4 T
Tspan32	4.92695e-252	0.703183	0.449	0.265	1.04821e-247	CD4 T
Rps20	8.45737e-250	0.355554	0.998	0.97	1.7993e-245	CD4 T
Tmsb4x	1.4161e-249	0.302788	1	0.993	3.01275e-245	CD4 T
Inpp4b	4.5505e-241	0.673399	0.515	0.332	9.68118e-237	CD4 T
Rplp0	2.65299e-240	0.344685	0.994	0.967	5.64423e-236	CD4 T
Rpl35a	7.3513e-240	0.309677	0.997	0.983	1.56399e-235	CD4 T
Rpl29	5.47902e-239	0.371799	0.975	0.922	1.16566e-234	CD4 T
Tpt1	7.26934e-237	0.283023	0.999	0.995	1.54655e-232	CD4 T
Bach2	7.40298e-237	0.678782	0.306	0.145	1.57498e-232	CD4 T
Rps15a	3.89168e-236	0.357719	0.995	0.967	8.27954e-232	CD4 T
Rps19	8.09904e-230	0.38328	0.994	0.958	1.72307e-225	CD4 T
Rpl9	2.1409e-228	0.323791	0.989	0.97	4.55477e-224	CD4 T
Rps3a1	3.53982e-226	0.289075	0.995	0.979	7.53097e-222	CD4 T
Galnt6	1.30897e-224	0.668275	0.381	0.222	2.78484e-220	CD4 T
Nkg7	0	1.70551	0.815	0.143	0	CD8 T
1700062C10Rik	0	1.57057	0.367	0.012	0	CD8 T
Rgcc	0	1.3942	0.808	0.356	0	CD8 T
Ms4a4b	0	1.23	0.932	0.343	0	CD8 T
Cd8a	0	1.21647	0.936	0.276	0	CD8 T
Ms4a6b	0	1.09273	0.85	0.374	0	CD8 T
Cd8b1	0	1.08612	0.956	0.297	0	CD8 T
Runx3	0	1.0741	0.686	0.283	0	CD8 T
Rflnb	0	1.02667	0.453	0.105	0	CD8 T
Bcl2	0	0.990633	0.714	0.322	0	CD8 T
H2-Q7	0	0.910858	0.904	0.517	0	CD8 T
Itgae	0	0.90553	0.59	0.207	0	CD8 T
Fam241a	0	0.892613	0.409	0.094	0	CD8 T
BE692007	0	0.870378	0.361	0.085	0	CD8 T
Gm2682	0	0.851754	0.47	0.137	0	CD8 T
Grap2	0	0.840807	0.639	0.298	0	CD8 T
Ifi206	0	0.838703	0.543	0.233	0	CD8 T
Gm12840	0	0.825612	0.432	0.186	0	CD8 T
Ccr7	0	0.815833	0.565	0.217	0	CD8 T
Rps18	0	0.800449	0.998	0.94	0	CD8 T
Sell	0	0.795607	0.561	0.209	0	CD8 T
Rps29	0	0.780161	1	0.986	0	CD8 T
Rps15a	0	0.779201	0.998	0.966	0	CD8 T
Ltb	0	0.764933	0.929	0.63	0	CD8 T
Rplp1	0	0.764706	1	0.987	0	CD8 T
Actn2	0	0.750178	0.306	0.056	0	CD8 T
Peli1	0	0.746453	0.713	0.449	0	CD8 T
Rps28	0	0.740522	1	0.962	0	CD8 T
Rps27	0	0.739106	0.999	0.981	0	CD8 T
Klk8	0	0.735288	0.598	0.325	0	CD8 T
Saraf	0	0.729558	0.817	0.532	0	CD8 T
Rps24	0	0.728702	1	0.985	0	CD8 T
Tdrp	0	0.726173	0.347	0.073	0	CD8 T
Rpl37	0	0.724456	0.998	0.969	0	CD8 T
Fam78a	0	0.724293	0.48	0.198	0	CD8 T
Cd226	0	0.711971	0.498	0.222	0	CD8 T
Rpl12	0	0.710229	0.997	0.938	0	CD8 T
Rpl35a	0	0.691546	1	0.982	0	CD8 T
Fam189b	0	0.688112	0.524	0.261	0	CD8 T
Pdk1	0	0.68634	0.47	0.194	0	CD8 T
Rps20	0	0.682012	0.999	0.97	0	CD8 T
Gm8369	0	0.678324	0.35	0.106	0	CD8 T
Arl4c	0	0.675944	0.73	0.437	0	CD8 T
Npc2	0	0.670309	0.866	0.63	0	CD8 T
Hcst	0	0.663837	0.756	0.466	0	CD8 T
Ctsw	0	0.663468	0.612	0.315	0	CD8 T
Als2cl	0	0.661666	0.329	0.083	0	CD8 T
AW112010	0	0.658143	0.758	0.433	0	CD8 T
Rps21	0	0.65786	0.999	0.974	0	CD8 T
Rps17	0	0.652512	0.995	0.912	0	CD8 T
Ly6c2	0	2.83168	0.825	0.058	0	CD8 Tmem
Dapl1	0	1.94637	0.451	0.028	0	CD8 Tmem
Nkg7	0	1.78766	0.927	0.246	0	CD8 Tmem
Klrd1	0	1.29114	0.619	0.08	0	CD8 Tmem
Ms4a4c	0	1.14248	0.51	0.047	0	CD8 Tmem
Sidt1	0	1.13618	0.539	0.039	0	CD8 Tmem
Eomes	0	0.961261	0.4	0.027	0	CD8 Tmem
Cxcr3	0	0.666563	0.325	0.028	0	CD8 Tmem
Lcn4	1.03987e-296	0.791153	0.348	0.042	2.21233e-292	CD8 Tmem
Pde2a	3.42199e-289	0.761401	0.357	0.044	7.28028e-285	CD8 Tmem
Hopx	1.65663e-283	0.780371	0.415	0.061	3.52448e-279	CD8 Tmem
BE692007	3.10195e-281	1.18412	0.599	0.123	6.59939e-277	CD8 Tmem
Samd3	3.65539e-251	0.406167	0.175	0.012	7.77685e-247	CD8 Tmem
Rps28	2.76089e-232	0.808939	1	0.968	5.8738e-228	CD8 Tmem
Ms4a4b	8.8553e-229	1.32424	0.981	0.434	1.88396e-224	CD8 Tmem
Rps27	1.07202e-227	0.947003	0.999	0.984	2.28073e-223	CD8 Tmem
Rplp2	5.87938e-225	0.745034	1	0.978	1.25084e-220	CD8 Tmem
AW112010	1.51495e-216	1.29915	0.951	0.48	3.22306e-212	CD8 Tmem
Rps21	4.49866e-216	0.835918	1	0.978	9.57089e-212	CD8 Tmem
Rps16	4.82517e-212	0.785996	1	0.986	1.02656e-207	CD8 Tmem
Rpl37a	1.04446e-208	0.717459	1	0.988	2.22209e-204	CD8 Tmem
Rps24	1.15361e-205	0.789348	1	0.987	2.45431e-201	CD8 Tmem
Xcl1	2.58175e-202	0.35118	0.273	0.036	5.49266e-198	CD8 Tmem
Rpl38	2.14976e-194	0.768882	1	0.971	4.57362e-190	CD8 Tmem
Rpsa	1.92941e-188	0.743052	1	0.97	4.10482e-184	CD8 Tmem
Rplp1	1.91364e-186	0.698075	1	0.989	4.07126e-182	CD8 Tmem
Rps19	2.72996e-186	0.837226	0.996	0.963	5.80798e-182	CD8 Tmem
Rps5	2.26074e-185	0.822909	1	0.957	4.80972e-181	CD8 Tmem
Rpl12	1.93565e-184	0.878623	0.996	0.947	4.11809e-180	CD8 Tmem
Gm8369	4.92467e-184	0.958549	0.546	0.14	1.04772e-179	CD8 Tmem
Rpl13	3.34106e-183	0.78165	1	0.981	7.10811e-179	CD8 Tmem
Rpl39	1.28562e-177	0.778363	1	0.97	2.73515e-173	CD8 Tmem
Rps18	1.2833e-174	0.897487	0.997	0.949	2.73022e-170	CD8 Tmem
Rps29	7.28616e-173	0.736907	1	0.988	1.55013e-168	CD8 Tmem
Rps23	1.14451e-172	0.735066	1	0.975	2.43495e-168	CD8 Tmem
Rpl37	2.27376e-171	0.732106	1	0.974	4.83742e-167	CD8 Tmem
Rps10	3.7804e-170	0.679873	1	0.979	8.0428e-166	CD8 Tmem
Gramd3	6.02303e-168	0.722996	0.512	0.13	1.2814e-163	CD8 Tmem
Rpl18a	1.35938e-163	0.710874	0.997	0.973	2.89207e-159	CD8 Tmem
Rpl23	1.33929e-162	0.681643	1	0.984	2.84933e-158	CD8 Tmem
Sell	5.0573e-162	0.943897	0.743	0.26	1.07594e-157	CD8 Tmem
Plac8	4.89632e-159	0.720269	0.576	0.166	1.04169e-154	CD8 Tmem
Rpl27a	1.61962e-158	0.609439	1	0.984	3.44574e-154	CD8 Tmem
Rpl13a	2.09096e-156	0.615896	1	0.98	4.44852e-152	CD8 Tmem
Rps15a	2.16958e-156	0.75379	0.997	0.971	4.61579e-152	CD8 Tmem
Prf1	1.05465e-154	0.599643	0.313	0.058	2.24376e-150	CD8 Tmem
Rps15	1.91799e-152	0.634753	1	0.963	4.08053e-148	CD8 Tmem
Rpl32	3.80794e-151	0.732785	0.999	0.971	8.1014e-147	CD8 Tmem
Ctsw	8.24279e-151	0.953715	0.816	0.357	1.75365e-146	CD8 Tmem
Ms4a6b	8.63186e-151	0.937854	0.934	0.447	1.83643e-146	CD8 Tmem
Plbd1	0	3.40159	1	0.027	0	cDC1
Mpeg1	0	3.38024	1	0.02	0	cDC1
Aif1	0	2.88591	1	0.009	0	cDC1
Xcr1	0	2.86536	0.979	0.001	0	cDC1
H2-DMb1	0	2.82911	0.979	0.016	0	cDC1
Dnase1l3	0	2.64493	0.833	0.005	0	cDC1
Wdfy4	0	2.64413	0.979	0.015	0	cDC1
Cxcl16	0	2.27779	0.896	0.025	0	cDC1
Napsa	0	2.12061	0.938	0.02	0	cDC1
Cxcl9	0	2.08782	0.479	0.005	0	cDC1
Tnni2	0	1.95483	0.896	0.005	0	cDC1
Pkib	0	1.92075	0.938	0.019	0	cDC1
Cldn1	0	1.83264	0.771	0.006	0	cDC1
Rnase6	0	1.67357	0.771	0.008	0	cDC1
Gatm	0	1.56832	0.875	0.005	0	cDC1
Havcr2	0	1.56431	0.896	0.007	0	cDC1
Ciita	0	1.52874	0.812	0.011	0	cDC1
Fgd2	0	1.52098	0.896	0.006	0	cDC1
Cadm1	0	1.50832	0.854	0.009	0	cDC1
Cd207	0	1.47596	0.604	0	0	cDC1
Flt3	0	1.46494	0.792	0.005	0	cDC1
Shtn1	0	1.45832	0.812	0.015	0	cDC1
Irf5	0	1.45329	0.896	0.019	0	cDC1
Hck	0	1.43615	0.875	0.022	0	cDC1
Sept3	0	1.42528	0.771	0.003	0	cDC1
Pld4	0	1.3919	0.854	0.014	0	cDC1
BC028528	0	1.36931	0.854	0.013	0	cDC1
Batf3	0	1.34377	0.833	0.007	0	cDC1
Adam23	0	1.32917	0.667	0.008	0	cDC1
Clec9a	0	1.26173	0.771	0.001	0	cDC1
Slamf8	0	1.2378	0.75	0.006	0	cDC1
Itgax	0	1.22254	0.75	0.01	0	cDC1
Tspan33	0	1.21086	0.708	0.004	0	cDC1
Tbc1d9	0	1.14956	0.792	0.007	0	cDC1
Ppfia4	0	1.1441	0.729	0.005	0	cDC1
Ffar4	0	1.11537	0.646	0.001	0	cDC1
Rasgrp3	0	1.08578	0.688	0.002	0	cDC1
Gm6377	0	1.06214	0.625	0.001	0	cDC1
March1	0	0.997876	0.688	0.009	0	cDC1
Zfp366	0	0.947388	0.646	0.002	0	cDC1
Ly86	0	0.901727	0.729	0.009	0	cDC1
Gm43914	0	0.897971	0.604	0	0	cDC1
Cd36	0	0.89574	0.708	0.001	0	cDC1
Pdia5	0	0.877427	0.583	0.009	0	cDC1
Gpr141b	0	0.875708	0.5	0	0	cDC1
Gcsam	0	0.864858	0.542	0	0	cDC1
Ppfibp2	0	0.816953	0.583	0.007	0	cDC1
Snx22	0	0.806742	0.604	0.001	0	cDC1
Kctd14	0	0.791544	0.542	0.008	0	cDC1
Cd180	0	0.784928	0.458	0.003	0	cDC1
Cd209d	0	3.93201	0.712	0.001	0	cDC2
Cd209a	0	3.27313	0.923	0.001	0	cDC2
Mgl2	0	3.19449	0.788	0.001	0	cDC2
H2-DMb1	0	3.18585	1	0.016	0	cDC2
Ms4a6c	0	2.94982	0.942	0.029	0	cDC2
Napsa	0	2.6519	0.962	0.02	0	cDC2
Plbd1	0	2.61187	0.981	0.027	0	cDC2
Il4i1	0	2.39964	0.635	0.011	0	cDC2
Ly86	0	2.39771	0.923	0.009	0	cDC2
Bcl11a	0	2.23603	0.846	0.009	0	cDC2
H2-DMb2	0	2.23242	0.712	0.011	0	cDC2
Cd209e	0	2.18651	0.538	0	0	cDC2
Clec10a	0	1.94594	0.635	0.002	0	cDC2
Slamf7	0	1.84609	0.885	0.026	0	cDC2
Wfdc17	0	1.79126	0.712	0.007	0	cDC2
Ciita	0	1.73684	0.808	0.011	0	cDC2
Hfe	0	1.73561	0.808	0.013	0	cDC2
Aif1	0	1.6622	0.75	0.009	0	cDC2
Wdfy4	0	1.64477	0.808	0.015	0	cDC2
Rassf4	0	1.63535	0.827	0.011	0	cDC2
Rnase6	0	1.51853	0.808	0.008	0	cDC2
Fgd2	0	1.48122	0.769	0.006	0	cDC2
Tnni2	0	1.38657	0.519	0.005	0	cDC2
Kmo	0	1.37532	0.712	0.003	0	cDC2
Cldn1	0	1.31781	0.558	0.006	0	cDC2
Cd300a	0	1.27315	0.712	0.013	0	cDC2
Flt3	0	1.24525	0.635	0.006	0	cDC2
Itgax	0	1.22964	0.692	0.01	0	cDC2
Cd68	0	1.22246	0.712	0.014	0	cDC2
Ppfia4	0	1.18007	0.692	0.005	0	cDC2
Siglech	0	1.15328	0.327	0.003	0	cDC2
Adam23	0	1.11461	0.5	0.008	0	cDC2
Kynu	0	1.05631	0.596	0.004	0	cDC2
Ptpro	0	1.04137	0.519	0.001	0	cDC2
Mrc1	0	1.02937	0.269	0.002	0	cDC2
Fcor	0	0.994941	0.519	0.002	0	cDC2
Sept3	0	0.935688	0.481	0.003	0	cDC2
Csf1r	0	0.826817	0.481	0.007	0	cDC2
Tifab	0	0.805993	0.538	0.004	0	cDC2
Timd4	0	0.753918	0.212	0.001	0	cDC2
Lmo1	0	0.72831	0.462	0.006	0	cDC2
Siglecg	0	0.709509	0.462	0.006	0	cDC2
P2ry6	0	0.682382	0.385	0.004	0	cDC2
Gm14161	0	0.661329	0.288	0.001	0	cDC2
Ffar4	0	0.55553	0.327	0.002	0	cDC2
Ryr1	0	0.472198	0.308	0.001	0	cDC2
Kcne3	0	0.397135	0.25	0	0	cDC2
Nccrp1	0	0.339453	0.154	0	0	cDC2
Fkbp1b	0	0.299492	0.231	0.002	0	cDC2
Clec4b1	0	0.270782	0.154	0	0	cDC2
Top2a	0	3.14066	0.751	0.071	0	Cycling
Mki67	0	2.73771	0.669	0.048	0	Cycling
Hmgb2	0	2.59494	0.978	0.583	0	Cycling
Stmn1	0	2.50099	0.953	0.257	0	Cycling
Hist1h2ap	0	2.34157	0.513	0.084	0	Cycling
Hist1h2ae	0	2.29865	0.531	0.117	0	Cycling
Pclaf	0	2.22506	0.666	0.042	0	Cycling
Tuba1b	0	2.11662	0.939	0.428	0	Cycling
Cenpf	0	2.11158	0.517	0.034	0	Cycling
Ube2c	0	2.02339	0.489	0.04	0	Cycling
Hist1h3c	0	2.01361	0.508	0.03	0	Cycling
Hist1h1b	0	1.98136	0.521	0.074	0	Cycling
Birc5	0	1.87984	0.602	0.039	0	Cycling
Nusap1	0	1.77951	0.554	0.031	0	Cycling
Hist1h2ab	0	1.77593	0.443	0.037	0	Cycling
Smc2	0	1.67084	0.791	0.143	0	Cycling
Tubb5	0	1.625	0.982	0.697	0	Cycling
Lockd	0	1.61535	0.589	0.063	0	Cycling
H2afz	0	1.55738	0.969	0.65	0	Cycling
Kif11	0	1.54448	0.534	0.031	0	Cycling
Prc1	0	1.54134	0.522	0.036	0	Cycling
Cks2	0	1.47012	0.636	0.124	0	Cycling
Hmgn2	0	1.45147	0.835	0.287	0	Cycling
Dek	0	1.4431	0.927	0.473	0	Cycling
H2afx	0	1.39005	0.594	0.147	0	Cycling
Lig1	0	1.36936	0.64	0.079	0	Cycling
Cks1b	0	1.34661	0.677	0.089	0	Cycling
Rrm2	0	1.34016	0.496	0.039	0	Cycling
Cdca8	0	1.33872	0.587	0.042	0	Cycling
Knl1	0	1.32553	0.52	0.027	0	Cycling
Tmpo	0	1.32156	0.867	0.331	0	Cycling
Hells	0	1.31424	0.62	0.066	0	Cycling
Tpx2	0	1.29894	0.516	0.029	0	Cycling
Cenpe	0	1.29761	0.475	0.031	0	Cycling
Dut	0	1.28865	0.797	0.225	0	Cycling
Lmnb1	0	1.27073	0.773	0.178	0	Cycling
Ptma	0	1.24689	1	0.968	0	Cycling
Hmmr	0	1.2285	0.443	0.021	0	Cycling
Ezh2	0	1.22076	0.745	0.173	0	Cycling
Mcm3	0	1.20625	0.685	0.113	0	Cycling
Selenoh	0	1.19314	0.784	0.233	0	Cycling
Esco2	0	1.18302	0.457	0.022	0	Cycling
Spc24	0	1.17779	0.599	0.043	0	Cycling
Kif15	0	1.16463	0.496	0.028	0	Cycling
Hist1h3e	0	1.1596	0.442	0.086	0	Cycling
Tyms	0	1.15691	0.548	0.06	0	Cycling
Clspn	0	1.14314	0.524	0.043	0	Cycling
Cdca3	0	1.1419	0.507	0.034	0	Cycling
Cdk1	0	1.13061	0.494	0.029	0	Cycling
Incenp	0	1.09423	0.541	0.079	0	Cycling
Myl10	0	3.71641	0.964	0.033	0	DN
Gm4632	0	3.1116	0.842	0.014	0	DN
Hes1	0	2.84532	0.792	0.075	0	DN
Cdk6	0	2.84301	0.936	0.147	0	DN
Ly6d	0	2.77455	0.942	0.117	0	DN
Il2ra	0	2.56072	0.814	0.055	0	DN
Dntt	0	2.28985	0.961	0.175	0	DN
Arpp21	0	2.08355	0.936	0.151	0	DN
Aqp11	0	1.72865	0.811	0.1	0	DN
Ptcra	0	1.60314	0.533	0.018	0	DN
Prss57	0	1.36063	0.525	0.015	0	DN
1500009L16Rik	0	1.35356	0.564	0.038	0	DN
Plekha7	0	1.21382	0.481	0.023	0	DN
Khdc1a	0	1.20707	0.383	0.001	0	DN
Pld4	0	1.11922	0.375	0.011	0	DN
Notch3	0	1.11594	0.425	0.023	0	DN
Epcam	0	1.09472	0.461	0.038	0	DN
Gm12503	0	1.01343	0.283	0.002	0	DN
Tmem121	0	1.00762	0.392	0.016	0	DN
Gm5111	0	0.996551	0.328	0.001	0	DN
Mpzl2	0	0.984068	0.267	0.008	0	DN
Gm19696	0	0.98356	0.272	0.004	0	DN
Ccdc18	0	0.864639	0.344	0.024	0	DN
Adgrg1	0	0.84478	0.375	0.016	0	DN
Bst1	0	0.842115	0.297	0.014	0	DN
Slc5a9	0	0.818376	0.222	0.005	0	DN
Gm17590	0	0.787078	0.172	0.003	0	DN
Gm2629	0	0.7478	0.292	0.012	0	DN
5830418P13Rik	0	0.732248	0.308	0.01	0	DN
Smim5	0	0.675861	0.289	0.01	0	DN
Epb41l4b	0	0.646394	0.253	0.011	0	DN
Mzb1	0	0.64546	0.256	0.007	0	DN
Paqr5	0	0.406516	0.15	0.003	0	DN
Gm47754	0	0.344878	0.128	0.002	0	DN
Adamts17	0	0.341871	0.125	0.002	0	DN
Camkv	0	0.321341	0.133	0.003	0	DN
Acot5	0	0.280844	0.117	0.002	0	DN
Gm33332	0	0.257728	0.106	0.001	0	DN
Fam163b	2.26561e-295	0.482647	0.136	0.003	4.82009e-291	DN
Rapgef3	5.81373e-284	1.00793	0.547	0.062	1.23687e-279	DN
Tedc1	2.42426e-283	0.804795	0.314	0.021	5.15762e-279	DN
Plac8	7.02354e-262	2.34323	0.806	0.167	1.49426e-257	DN
Ldlr	7.95622e-260	1.13453	0.4	0.038	1.69269e-255	DN
Cd24a	3.36239e-256	1.64566	0.892	0.186	7.15348e-252	DN
H19	9.01698e-252	0.758602	0.153	0.005	1.91836e-247	DN
Gzma	2.59531e-241	1.1226	0.414	0.042	5.52152e-237	DN
Gfra1	5.85016e-235	0.49652	0.208	0.011	1.24462e-230	DN
Uhrf1	3.10913e-229	1.28398	0.503	0.068	6.61467e-225	DN
Fads2	1.11657e-225	0.686453	0.342	0.031	2.37551e-221	DN
Cox6b2	7.5044e-225	0.753794	0.281	0.021	1.59656e-220	DN
Hmgb2	0	3.57122	0.999	0.582	0	DN_DP (P)
Stmn1	0	3.50927	0.995	0.255	0	DN_DP (P)
Ube2c	0	3.27151	0.745	0.031	0	DN_DP (P)
Hist1h2ae	0	3.24917	0.853	0.106	0	DN_DP (P)
Pclaf	0	3.24769	0.911	0.033	0	DN_DP (P)
Top2a	0	2.993	0.897	0.065	0	DN_DP (P)
H2afz	0	2.98366	0.999	0.649	0	DN_DP (P)
Hist1h1b	0	2.91025	0.8	0.064	0	DN_DP (P)
Mki67	0	2.85381	0.9	0.039	0	DN_DP (P)
Dut	0	2.54555	0.895	0.221	0	DN_DP (P)
Birc5	0	2.53347	0.827	0.031	0	DN_DP (P)
H2afx	0	2.51588	0.814	0.138	0	DN_DP (P)
Hmgb1	0	2.47887	0.999	0.888	0	DN_DP (P)
Hmgn2	0	2.45229	0.971	0.281	0	DN_DP (P)
Tuba1b	0	2.43514	0.929	0.428	0	DN_DP (P)
Cenpf	0	2.36639	0.683	0.028	0	DN_DP (P)
Rrm2	0	2.36057	0.79	0.028	0	DN_DP (P)
Ube2s	0	2.31323	0.965	0.454	0	DN_DP (P)
H2afv	0	2.30893	0.976	0.451	0	DN_DP (P)
Ptma	0	2.30606	1	0.968	0	DN_DP (P)
Anp32e	0	2.29648	0.97	0.38	0	DN_DP (P)
Nusap1	0	2.241	0.685	0.025	0	DN_DP (P)
Lockd	0	2.2314	0.85	0.054	0	DN_DP (P)
Ly6d	0	2.22999	0.848	0.102	0	DN_DP (P)
Cks2	0	2.11351	0.812	0.117	0	DN_DP (P)
Dntt	0	2.10211	0.964	0.157	0	DN_DP (P)
Cdca8	0	2.07952	0.788	0.035	0	DN_DP (P)
Tubb4b	0	2.05579	0.849	0.251	0	DN_DP (P)
Cdca3	0	2.00358	0.728	0.026	0	DN_DP (P)
Tubb5	0	1.9962	0.983	0.696	0	DN_DP (P)
Ccnb2	0	1.95286	0.705	0.021	0	DN_DP (P)
Hist1h2ab	0	1.92968	0.645	0.029	0	DN_DP (P)
Ezh2	0	1.91869	0.886	0.168	0	DN_DP (P)
Tyms	0	1.91674	0.763	0.051	0	DN_DP (P)
Ran	0	1.87906	0.961	0.551	0	DN_DP (P)
Dek	0	1.87465	0.927	0.472	0	DN_DP (P)
Spc24	0	1.86645	0.804	0.036	0	DN_DP (P)
Mns1	0	1.8462	0.842	0.076	0	DN_DP (P)
Anp32b	0	1.82894	0.961	0.632	0	DN_DP (P)
Hist1h3c	0	1.80522	0.683	0.023	0	DN_DP (P)
Lmnb1	0	1.8007	0.894	0.172	0	DN_DP (P)
Cenpa	0	1.79735	0.714	0.147	0	DN_DP (P)
Prc1	0	1.77662	0.67	0.03	0	DN_DP (P)
Tmpo	0	1.7572	0.918	0.329	0	DN_DP (P)
Snrpd1	0	1.74752	0.928	0.38	0	DN_DP (P)
Kif11	0	1.70583	0.658	0.026	0	DN_DP (P)
Pcna	0	1.69532	0.811	0.32	0	DN_DP (P)
Tpx2	0	1.6911	0.636	0.024	0	DN_DP (P)
Hist1h2ap	0	1.68837	0.708	0.076	0	DN_DP (P)
Uhrf1	0	1.66817	0.75	0.049	0	DN_DP (P)
Rag1	0	3.84949	0.827	0.047	0	DP (Q)
Arpp21	0	3.22124	0.822	0.077	0	DP (Q)
Dntt	0	2.8925	0.808	0.105	0	DP (Q)
Endou	0	2.86799	0.691	0.061	0	DP (Q)
Ly6d	0	2.69354	0.525	0.076	0	DP (Q)
Gm4258	0	2.5576	0.773	0.306	0	DP (Q)
Rmnd5a	0	2.50578	0.72	0.264	0	DP (Q)
Cd8b1	0	2.44459	0.937	0.345	0	DP (Q)
Mier1	0	2.41156	0.852	0.564	0	DP (Q)
Ldhb	0	2.38726	0.671	0.18	0	DP (Q)
Aqp11	0	2.30552	0.521	0.056	0	DP (Q)
Glcci1	0	2.27412	0.648	0.228	0	DP (Q)
Myb	0	2.25484	0.658	0.211	0	DP (Q)
Arl5c	0	2.24577	0.578	0.163	0	DP (Q)
Themis	0	2.21898	0.701	0.284	0	DP (Q)
Tubb2b	0	2.03184	0.41	0.073	0	DP (Q)
Sox4	0	2.0201	0.718	0.337	0	DP (Q)
Cd24a	0	2.01813	0.554	0.148	0	DP (Q)
Cd8a	0	2.00839	0.85	0.332	0	DP (Q)
Ssbp2	0	2.00109	0.611	0.25	0	DP (Q)
Gm15340	0	1.91851	0.359	0.017	0	DP (Q)
Ccr9	0	1.90935	0.754	0.318	0	DP (Q)
Satb1	0	1.90824	0.97	0.718	0	DP (Q)
Cd4	0	1.90303	0.563	0.18	0	DP (Q)
Rhoh	0	1.86746	0.822	0.573	0	DP (Q)
Rnf157	0	1.86053	0.336	0.056	0	DP (Q)
Trbc2	0	1.81525	0.987	0.855	0	DP (Q)
Chrna9	0	1.79906	0.346	0.019	0	DP (Q)
Trbc1	0	1.79219	0.696	0.57	0	DP (Q)
Tubb2a	0	1.76696	0.356	0.099	0	DP (Q)
Ets2	0	1.76531	0.46	0.144	0	DP (Q)
Tcf12	0	1.75827	0.658	0.434	0	DP (Q)
Nebl	0	1.74537	0.377	0.054	0	DP (Q)
Jun	0	1.739	0.762	0.582	0	DP (Q)
Ccnd3	0	1.734	0.733	0.576	0	DP (Q)
Clk3	0	1.70797	0.447	0.192	0	DP (Q)
Hist3h2ba	0	1.67994	0.284	0.045	0	DP (Q)
Xrcc6	0	1.67649	0.431	0.14	0	DP (Q)
Rcsd1	0	1.65937	0.596	0.381	0	DP (Q)
H3f3b	0	1.65214	0.991	0.961	0	DP (Q)
Gmfg	0	1.5966	0.825	0.635	0	DP (Q)
Trp53inp1	0	1.58586	0.55	0.345	0	DP (Q)
Cux1	0	1.56614	0.578	0.357	0	DP (Q)
Spint2	0	1.54197	0.507	0.289	0	DP (Q)
Gtf2h4	0	1.53968	0.312	0.075	0	DP (Q)
Sh2d1a	0	1.5331	0.57	0.348	0	DP (Q)
Ap3s1	0	1.50055	0.512	0.291	0	DP (Q)
Lck	0	1.49501	0.852	0.706	0	DP (Q)
Cyb5a	0	1.48011	0.616	0.473	0	DP (Q)
Atl2	0	1.47998	0.339	0.106	0	DP (Q)
Adamdec1	0	4.79311	0.633	0.003	0	Eosinophil
Cyp4f18	0	4.63769	0.711	0.021	0	Eosinophil
Ccl6	0	4.39907	0.689	0.013	0	Eosinophil
Il1rn	0	4.39864	0.7	0.025	0	Eosinophil
Ccr3	0	3.70173	0.556	0.002	0	Eosinophil
Alox15	0	3.55579	0.478	0.004	0	Eosinophil
Serpinb2	0	3.18193	0.333	0.002	0	Eosinophil
Prg2	0	2.58684	0.267	0.001	0	Eosinophil
Slc7a8	0	2.54219	0.278	0.003	0	Eosinophil
Serpina11	0	1.8417	0.189	0.001	0	Eosinophil
F5	4.77589e-306	3.19298	0.4	0.009	1.01607e-301	Eosinophil
Pla2g7	5.83398e-270	3.55396	0.556	0.021	1.24118e-265	Eosinophil
Adgre1	9.99311e-239	2.40434	0.267	0.005	2.12604e-234	Eosinophil
Il1rl1	8.81346e-207	2.39423	0.244	0.005	1.87506e-202	Eosinophil
Lilra6	6.10448e-193	2.46214	0.278	0.007	1.29873e-188	Eosinophil
Gapt	5.08434e-182	2.41842	0.267	0.007	1.08169e-177	Eosinophil
Adgre4	4.29016e-168	1.13538	0.1	0.001	9.12731e-164	Eosinophil
Siglecf	5.52372e-156	1.75179	0.144	0.002	1.17517e-151	Eosinophil
Itgam	8.98631e-147	3.42981	0.522	0.034	1.91184e-142	Eosinophil
Cd300lf	4.70004e-145	3.32073	0.511	0.033	9.99933e-141	Eosinophil
Alox5ap	4.77329e-139	3.29956	0.567	0.042	1.01552e-134	Eosinophil
Ncf2	3.39389e-135	3.54537	0.556	0.042	7.2205e-131	Eosinophil
Olr1	3.03353e-128	2.23915	0.189	0.005	6.45384e-124	Eosinophil
Rab44	1.03931e-112	2.78053	0.367	0.021	2.21112e-108	Eosinophil
Dach1	1.79436e-97	1.96498	0.222	0.009	3.81749e-93	Eosinophil
Siglece	4.23077e-91	2.54029	0.267	0.014	9.00095e-87	Eosinophil
Pygl	4.57091e-91	3.07605	0.478	0.046	9.72461e-87	Eosinophil
Itgax	7.83846e-91	2.14986	0.233	0.011	1.66763e-86	Eosinophil
Tyrobp	7.58889e-81	2.81451	0.5	0.053	1.61454e-76	Eosinophil
Pstpip2	4.29766e-80	1.9205	0.2	0.009	9.14327e-76	Eosinophil
Hgf	8.85957e-79	2.02316	0.2	0.009	1.88487e-74	Eosinophil
Sirpa	7.69797e-75	2.91778	0.456	0.05	1.63774e-70	Eosinophil
Pira2	8.3564e-71	2.13748	0.233	0.014	1.77782e-66	Eosinophil
Lst1	3.35574e-70	3.02881	0.467	0.056	7.13933e-66	Eosinophil
Rnf144b	1.06865e-67	1.74866	0.189	0.009	2.27356e-63	Eosinophil
Cybb	2.68327e-66	2.07383	0.333	0.029	5.70866e-62	Eosinophil
Reps2	9.97841e-66	1.92414	0.189	0.01	2.12291e-61	Eosinophil
Cxcr4	5.34824e-61	3.64834	0.622	0.121	1.13784e-56	Eosinophil
Cebpe	1.92489e-60	1.91677	0.189	0.01	4.0952e-56	Eosinophil
Cd24a	1.40995e-58	3.48114	0.744	0.192	2.99967e-54	Eosinophil
Gcnt2	3.17834e-58	2.21131	0.256	0.02	6.76193e-54	Eosinophil
Fcer1g	2.99216e-57	2.38845	0.433	0.055	6.36581e-53	Eosinophil
Dusp1	1.33022e-55	4.44504	0.889	0.37	2.83004e-51	Eosinophil
Cd300ld	3.94414e-55	2.0658	0.211	0.014	8.39115e-51	Eosinophil
Spi1	1.84448e-53	2.29838	0.322	0.034	3.92414e-49	Eosinophil
Gadd45a	4.97942e-50	3.74981	0.556	0.114	1.05937e-45	Eosinophil
Ncf1	1.93568e-49	2.55914	0.4	0.056	4.11815e-45	Eosinophil
Lilr4b	6.41823e-49	2.29394	0.311	0.034	1.36548e-44	Eosinophil
Ccl9	8.36077e-46	1.38286	0.111	0.005	1.77875e-41	Eosinophil
Ckap4	3.96412e-45	2.89213	0.433	0.073	8.43366e-41	Eosinophil
Hbb-bt	0	2.67106	0.231	0.001	0	ETP
Adgrg1	0	2.25139	0.962	0.018	0	ETP
Mpo	0	1.94093	0.692	0.001	0	ETP
Cpa3	0	1.84288	0.635	0.008	0	ETP
Angpt1	0	1.73162	0.923	0.014	0	ETP
Gm19696	0	1.42653	0.577	0.006	0	ETP
Napsa	0	1.40222	0.865	0.02	0	ETP
Bcl11a	0	1.13396	0.692	0.01	0	ETP
Gm19590	0	1.12443	0.615	0.001	0	ETP
Scin	0	1.09017	0.654	0.012	0	ETP
Bex6	0	0.989408	0.692	0.002	0	ETP
Lyl1	0	0.933802	0.635	0.006	0	ETP
Rgs18	0	0.883089	0.673	0.015	0	ETP
Cd93	0	0.818294	0.615	0.007	0	ETP
1810073O08Rik	0	0.76287	0.558	0.007	0	ETP
Hoxa7	0	0.710733	0.519	0.008	0	ETP
Olfm5	0	0.693749	0.25	0	0	ETP
Fgf3	0	0.627429	0.327	0	0	ETP
Sstr2	0	0.6144	0.423	0.003	0	ETP
Erg	0	0.552779	0.462	0.005	0	ETP
Ctsg	0	0.516615	0.25	0	0	ETP
Adgrl4	0	0.500065	0.327	0	0	ETP
Gm33332	0	0.430689	0.346	0.002	0	ETP
Mdfi	0	0.417937	0.327	0.003	0	ETP
Afap1l1	0	0.417673	0.346	0.002	0	ETP
Gm47754	0	0.363382	0.346	0.003	0	ETP
4930519L02Rik	0	0.336219	0.25	0.001	0	ETP
Drc7	0	0.330813	0.346	0	0	ETP
Hoxa9	0	0.324081	0.192	0	0	ETP
Gm5111	3.60807e-302	0.463484	0.365	0.004	7.67616e-298	ETP
Egfl7	4.73062e-288	0.938851	0.462	0.008	1.00644e-283	ETP
Mef2c	1.0681e-279	1.63474	0.808	0.024	2.27239e-275	ETP
Spns3	2.16202e-277	0.557517	0.538	0.011	4.59969e-273	ETP
Myl4	1.21847e-267	0.575281	0.442	0.007	2.59229e-263	ETP
Kit	1.80126e-250	1.00318	0.654	0.018	3.83219e-246	ETP
Adgrg3	1.04563e-245	1.53738	0.885	0.034	2.22458e-241	ETP
Muc13	1.3633e-241	0.34432	0.231	0.002	2.90042e-237	ETP
Ccl9	5.93271e-233	0.541332	0.327	0.005	1.26218e-228	ETP
Dkkl1	1.27777e-198	0.699996	0.519	0.014	2.71846e-194	ETP
5033406O09Rik	1.10633e-190	0.346505	0.327	0.006	2.35372e-186	ETP
Osbpl1a	1.96538e-189	0.837484	0.654	0.023	4.18135e-185	ETP
Plcg2	4.87503e-182	0.516327	0.558	0.017	1.03716e-177	ETP
Nfe2	2.03222e-176	0.641692	0.538	0.017	4.32354e-172	ETP
Nme4	5.00948e-175	1.08919	0.731	0.032	1.06577e-170	ETP
BC035044	4.58153e-171	0.689437	0.5	0.015	9.7472e-167	ETP
Spns2	6.41127e-170	0.507561	0.442	0.012	1.364e-165	ETP
Spi1	2.1776e-167	0.92191	0.75	0.033	4.63284e-163	ETP
Alox5ap	8.04402e-166	0.970586	0.846	0.042	1.71137e-161	ETP
Tmem121	8.36024e-165	0.817202	0.558	0.019	1.77864e-160	ETP
Car2	8.9421e-156	1.45934	0.692	0.031	1.90243e-151	ETP
Ccl5	0	3.8827	0.742	0.038	0	gd IFNg
Itga4	0	2.64832	0.829	0.239	0	gd IFNg
Trdc	0	2.47002	0.81	0.159	0	gd IFNg
Klre1	0	2.44937	0.529	0.009	0	gd IFNg
Eomes	0	2.40614	0.646	0.021	0	gd IFNg
Klrc1	0	1.90395	0.298	0.009	0	gd IFNg
Itgad	0	1.81568	0.425	0.002	0	gd IFNg
C1ql3	0	1.68606	0.374	0.003	0	gd IFNg
Prdm16	0	1.54747	0.325	0.011	0	gd IFNg
Slamf7	0	1.50855	0.385	0.02	0	gd IFNg
Prr5l	0	1.40964	0.358	0.016	0	gd IFNg
Ddc	0	1.36252	0.377	0.039	0	gd IFNg
Cldn10	0	1.2213	0.274	0.014	0	gd IFNg
Myl1	0	1.21537	0.144	0.001	0	gd IFNg
Tsga10	0	1.17371	0.279	0.021	0	gd IFNg
Crtam	0	1.13125	0.296	0.032	0	gd IFNg
Napb	0	0.976533	0.216	0.012	0	gd IFNg
Samd3	0	0.844499	0.215	0.011	0	gd IFNg
Trpm1	0	0.819648	0.221	0.015	0	gd IFNg
Fasl	0	0.723979	0.177	0.011	0	gd IFNg
Trav21-dv12	0	0.571513	0.127	0.003	0	gd IFNg
Il2rb	6.58427e-308	2.27944	0.686	0.208	1.4008e-303	gd IFNg
Ifng	2.12606e-275	1.59249	0.196	0.015	4.52318e-271	gd IFNg
Klrc2	2.12143e-266	0.911388	0.154	0.009	4.51334e-262	gd IFNg
Rgs9	9.83135e-262	0.573472	0.127	0.006	2.09162e-257	gd IFNg
Hdac9	7.96379e-258	0.788074	0.197	0.017	1.6943e-253	gd IFNg
Ncald	1.55453e-240	0.808373	0.197	0.018	3.30726e-236	gd IFNg
Ptprc	1.23402e-218	1.31652	0.992	0.875	2.62537e-214	gd IFNg
Nr4a2	9.28668e-216	1.72192	0.375	0.073	1.97574e-211	gd IFNg
Ptprm	2.80568e-210	0.454619	0.111	0.006	5.96908e-206	gd IFNg
H2-Q6	2.37113e-205	1.53663	0.664	0.251	5.04459e-201	gd IFNg
Ift80	1.2847e-201	1.53787	0.59	0.193	2.7332e-197	gd IFNg
Nkg7	4.77906e-201	1.56016	0.7	0.25	1.01674e-196	gd IFNg
Ikzf2	1.35555e-198	1.93886	0.758	0.353	2.88393e-194	gd IFNg
Cd55	2.37655e-196	1.11223	0.34	0.064	5.05612e-192	gd IFNg
H2-Q7	2.57682e-192	1.37799	0.915	0.576	5.48219e-188	gd IFNg
Ms4a4b	3.77272e-191	1.38959	0.888	0.435	8.02647e-187	gd IFNg
Stat4	6.45161e-191	1.28248	0.46	0.121	1.37258e-186	gd IFNg
Zeb2	1.35279e-179	1.12602	0.432	0.103	2.87805e-175	gd IFNg
Cd7	6.23028e-166	2.16551	0.561	0.214	1.32549e-161	gd IFNg
Tcrg-C4	8.97065e-166	1.28573	0.605	0.211	1.90851e-161	gd IFNg
Epcam	3.06011e-161	0.791716	0.238	0.038	6.51038e-157	gd IFNg
Dad1	7.99403e-160	1.62965	0.843	0.641	1.70073e-155	gd IFNg
4833407H14Rik	1.30355e-156	0.562854	0.144	0.015	2.7733e-152	gd IFNg
H2-K1	5.11364e-151	0.95507	0.993	0.842	1.08793e-146	gd IFNg
Smc4	2.95249e-150	1.29341	0.852	0.53	6.28142e-146	gd IFNg
Rasgef1a	1.72997e-149	0.444158	0.111	0.009	3.68051e-145	gd IFNg
Txk	1.71252e-148	1.48851	0.769	0.44	3.64339e-144	gd IFNg
Prkch	8.92099e-138	1.33454	0.645	0.32	1.89794e-133	gd IFNg
Car2	4.30987e-128	0.9646	0.185	0.029	9.16925e-124	gd IFNg
Gzma	0	3.7809	0.576	0.04	0	gd T17
Trdc	0	2.689	0.936	0.164	0	gd T17
5830411N06Rik	0	2.46975	0.615	0.046	0	gd T17
Cpa3	0	1.80385	0.37	0.005	0	gd T17
Etv5	0	1.5617	0.473	0.023	0	gd T17
Tmem121	0	0.944522	0.328	0.016	0	gd T17
Tox2	2.07793e-217	0.72919	0.245	0.019	4.4208e-213	gd T17
Sox13	5.78832e-209	1.58503	0.569	0.108	1.23146e-204	gd T17
Ppm1l	9.45651e-209	0.840836	0.292	0.028	2.01187e-204	gd T17
Gfra1	1.3277e-204	0.491157	0.184	0.011	2.82467e-200	gd T17
Tcrg-C2	5.26407e-198	1.58778	0.779	0.206	1.11993e-193	gd T17
Dipk2a	3.0512e-182	1.14122	0.451	0.074	6.49142e-178	gd T17
Ccr9	1.0852e-168	1.87994	0.9	0.36	2.30876e-164	gd T17
Tcrg-C1	4.44879e-159	1.40713	0.716	0.199	9.4648e-155	gd T17
Sox4	6.78215e-154	1.89374	0.892	0.373	1.4429e-149	gd T17
Crip1	4.72378e-128	1.96831	0.956	0.638	1.00498e-123	gd T17
Ccl4	2.13422e-127	1.65439	0.233	0.028	4.54055e-123	gd T17
Ldlrad4	1.03686e-119	0.995424	0.532	0.138	2.20593e-115	gd T17
Plac8	1.88019e-119	1.57577	0.576	0.169	4.0001e-115	gd T17
2900079G21Rik	4.25728e-117	0.430259	0.184	0.019	9.05736e-113	gd T17
Marcksl1	9.34928e-116	1.02468	0.547	0.146	1.98906e-111	gd T17
Slc9a9	2.0176e-114	1.08931	0.551	0.155	4.29245e-110	gd T17
Frat2	3.72681e-112	1.07852	0.571	0.161	7.92878e-108	gd T17
B630019A10Rik	2.18287e-110	1.0647	0.512	0.137	4.64406e-106	gd T17
Tcrg-C4	8.47865e-110	1.07054	0.672	0.215	1.80383e-105	gd T17
Trgv2	2.36447e-107	0.911751	0.532	0.145	5.03042e-103	gd T17
Ikzf2	1.13482e-102	1.10073	0.814	0.357	2.41433e-98	gd T17
Mta3	3.11411e-101	1.05232	0.544	0.169	6.62526e-97	gd T17
Dusp5	6.04952e-100	1.18006	0.591	0.192	1.28704e-95	gd T17
H3f3b	6.19132e-93	1.11063	0.995	0.964	1.3172e-88	gd T17
Nck2	4.24847e-91	0.766845	0.368	0.085	9.03861e-87	gd T17
Igfbp4	9.35352e-89	1.24491	0.618	0.223	1.98996e-84	gd T17
P2rx7	5.37686e-88	0.379335	0.157	0.018	1.14393e-83	gd T17
Smo	1.41145e-86	0.757921	0.363	0.085	3.00286e-82	gd T17
Gem	6.1683e-86	0.868145	0.311	0.066	1.31231e-81	gd T17
Lztfl1	1.77569e-83	1.22799	0.537	0.186	3.77777e-79	gd T17
Gata3	7.16958e-83	1.20887	0.662	0.277	1.52533e-78	gd T17
Ppp1r14b	6.94401e-82	1.1957	0.831	0.485	1.47734e-77	gd T17
Ppp1r15a	1.8623e-81	1.156	0.804	0.395	3.96204e-77	gd T17
Sell	8.4379e-81	1.0398	0.664	0.265	1.79516e-76	gd T17
Sox5	2.2769e-80	0.387278	0.147	0.018	4.84411e-76	gd T17
Tnfsf11	7.10356e-80	1.00543	0.314	0.073	1.51128e-75	gd T17
Maf	3.38342e-78	1.33619	0.674	0.282	7.19823e-74	gd T17
Camk2d	1.83967e-75	1.14726	0.647	0.286	3.91389e-71	gd T17
Ftl1	4.07809e-73	0.694528	0.971	0.896	8.67615e-69	gd T17
Wfs1	5.39617e-72	0.392171	0.125	0.014	1.14803e-67	gd T17
Srgn	9.26175e-70	1.04721	0.914	0.616	1.97044e-65	gd T17
Fam169b	4.53139e-69	0.882277	0.547	0.201	9.64053e-65	gd T17
Ubb	1.53485e-68	0.820614	0.993	0.953	3.2654e-64	gd T17
Rhoh	3.19446e-68	0.916616	0.902	0.597	6.79622e-64	gd T17
Tnfrsf9	0	2.28099	0.774	0.048	0	IELpA
Lad1	0	1.48028	0.445	0.011	0	IELpA
Xcl1	2.11301e-159	3.14561	0.354	0.038	4.49543e-155	IELpA
Eno3	1.82678e-116	0.984482	0.325	0.042	3.88647e-112	IELpA
Itm2a	9.57441e-112	1.57057	0.639	0.16	2.03695e-107	IELpA
Arhgap20	1.54237e-110	1.27023	0.336	0.047	3.28139e-106	IELpA
Tnfrsf4	1.20923e-100	1.762	0.38	0.064	2.57264e-96	IELpA
Mif	1.91841e-93	1.90071	0.905	0.59	4.08142e-89	IELpA
Npm1	2.57772e-90	1.59375	0.974	0.872	5.48411e-86	IELpA
Ikzf2	1.69068e-89	2.09243	0.81	0.359	3.59693e-85	IELpA
Cd200	3.12774e-81	0.900961	0.383	0.075	6.65427e-77	IELpA
Fabp5	3.64683e-79	0.854447	0.485	0.119	7.75863e-75	IELpA
Ptma	2.99009e-77	0.854339	1	0.968	6.36142e-73	IELpA
Nr4a3	4.66561e-77	1.28244	0.35	0.068	9.92608e-73	IELpA
Eif5a	4.74527e-77	1.39305	0.927	0.705	1.00956e-72	IELpA
Ybx1	2.99066e-76	1.20689	0.956	0.778	6.36264e-72	IELpA
Pus7	2.28573e-75	0.660685	0.314	0.056	4.86288e-71	IELpA
Srm	3.31728e-74	0.914857	0.467	0.119	7.0575e-70	IELpA
Shmt1	7.37323e-74	0.51681	0.237	0.034	1.56866e-69	IELpA
Rgs16	2.23659e-70	0.643398	0.248	0.038	4.75835e-66	IELpA
Ncl	3.9432e-67	1.72575	0.92	0.78	8.38916e-63	IELpA
Ppa1	7.368e-65	0.947629	0.544	0.181	1.56754e-60	IELpA
Set	2.36654e-64	1.20139	0.92	0.711	5.03481e-60	IELpA
Nme1	1.67058e-62	1.18517	0.839	0.506	3.55416e-58	IELpA
Gm28112	1.92519e-61	0.719355	0.266	0.049	4.09584e-57	IELpA
Ran	6.23218e-61	1.16879	0.861	0.562	1.3259e-56	IELpA
Rangrf	1.15237e-57	0.483579	0.259	0.049	2.45166e-53	IELpA
Nop58	7.20439e-57	1.22603	0.69	0.32	1.53273e-52	IELpA
Pa2g4	8.95815e-56	1.04898	0.635	0.269	1.90585e-51	IELpA
Nhp2	1.23861e-55	1.14967	0.624	0.271	2.63514e-51	IELpA
Lyar	1.47139e-55	0.93637	0.566	0.209	3.13039e-51	IELpA
Eif4a1	2.11063e-55	0.938372	0.934	0.721	4.49036e-51	IELpA
Mettl1	2.119e-55	0.72506	0.42	0.118	4.50818e-51	IELpA
Ppia	2.8142e-55	0.707174	0.993	0.954	5.98721e-51	IELpA
C1qbp	3.02453e-55	1.11988	0.661	0.309	6.43469e-51	IELpA
Mrto4	7.22273e-55	0.815686	0.504	0.166	1.53664e-50	IELpA
Atad3a	4.34688e-54	0.679078	0.354	0.09	9.24798e-50	IELpA
Nme2	5.04487e-54	1.14502	0.938	0.718	1.0733e-49	IELpA
Cct8	1.12073e-53	0.987471	0.807	0.459	2.38435e-49	IELpA
AI506816	2.99391e-53	0.816221	0.431	0.13	6.36955e-49	IELpA
Kit	9.09337e-53	0.361303	0.142	0.017	1.93462e-48	IELpA
Fbl	1.9953e-52	1.00679	0.734	0.375	4.245e-48	IELpA
Nop10	5.17544e-52	1.0422	0.861	0.577	1.10108e-47	IELpA
Dusp4	6.48021e-52	0.502585	0.215	0.037	1.37866e-47	IELpA
Trpm1	2.12848e-51	0.30314	0.146	0.019	4.52834e-47	IELpA
Nolc1	2.20885e-51	1.01019	0.58	0.232	4.69934e-47	IELpA
Snhg4	1.12923e-50	0.681076	0.383	0.106	2.40244e-46	IELpA
Mdn1	1.57171e-50	0.870992	0.533	0.195	3.34381e-46	IELpA
Hspd1	2.43851e-50	1.21634	0.785	0.481	5.18792e-46	IELpA
Slc7a5	2.57161e-50	0.613888	0.252	0.052	5.4711e-46	IELpA
Ifit3	0	2.66928	0.911	0.093	0	Interferon T
Rsad2	0	1.95283	0.665	0.049	0	Interferon T
Usp18	5.86511e-268	2.08552	0.806	0.094	1.2478e-263	Interferon T
Ifit1	7.91945e-236	2.64275	0.89	0.135	1.68486e-231	Interferon T
Ifit3b	1.40386e-206	1.31158	0.445	0.034	2.9867e-202	Interferon T
Isg15	1.11828e-180	2.76019	0.969	0.238	2.37915e-176	Interferon T
Iigp1	5.90377e-167	2.19164	0.686	0.102	1.25603e-162	Interferon T
Trim30c	5.3335e-159	0.818778	0.225	0.011	1.1347e-154	Interferon T
Isg20	3.68604e-145	2.00809	0.696	0.127	7.84205e-141	Interferon T
Cmpk2	1.00952e-132	1.37034	0.44	0.051	2.14775e-128	Interferon T
Slfn5	1.24971e-132	2.9024	0.906	0.28	2.65875e-128	Interferon T
Ifi44	3.58198e-126	1.40557	0.33	0.03	7.62067e-122	Interferon T
Ifi214	5.84986e-124	1.68781	0.592	0.101	1.24456e-119	Interferon T
Ifi206	1.57161e-119	2.06893	0.895	0.283	3.3436e-115	Interferon T
Ifi208	4.11873e-119	1.95012	0.838	0.227	8.76259e-115	Interferon T
Ifit1bl1	7.25962e-117	1.062	0.419	0.051	1.54448e-112	Interferon T
Gbp7	4.96891e-106	1.92388	0.812	0.239	1.05714e-101	Interferon T
Ifi209	1.17647e-103	2.06243	0.869	0.321	2.50293e-99	Interferon T
Igtp	8.19326e-103	1.67332	0.78	0.212	1.74312e-98	Interferon T
Trim30a	6.54838e-97	1.85089	0.885	0.328	1.39317e-92	Interferon T
Zbp1	1.20546e-95	1.74699	0.812	0.265	2.56462e-91	Interferon T
Ifi213	3.8634e-93	1.59612	0.759	0.221	8.21938e-89	Interferon T
Ms4a4b	2.32776e-87	1.85611	0.963	0.442	4.95232e-83	Interferon T
Ifi203	6.08499e-87	2.06048	0.942	0.491	1.29458e-82	Interferon T
Phf11c	2.69456e-84	1.14018	0.435	0.074	5.73268e-80	Interferon T
Stat1	1.59294e-83	1.87002	0.953	0.527	3.38897e-79	Interferon T
Rtp4	9.027e-83	1.2656	0.702	0.192	1.9205e-78	Interferon T
Phf11b	1.61367e-81	1.34152	0.539	0.12	3.43309e-77	Interferon T
Slfn1	3.77871e-81	1.78036	0.801	0.288	8.03921e-77	Interferon T
Ifih1	5.87369e-80	1.15526	0.471	0.09	1.24963e-75	Interferon T
Oasl1	7.98047e-80	0.779753	0.309	0.04	1.69784e-75	Interferon T
Oasl2	5.10724e-79	1.09854	0.524	0.109	1.08656e-74	Interferon T
Parp14	2.54846e-77	1.69311	0.754	0.265	5.42184e-73	Interferon T
Bst2	1.05543e-75	1.71161	0.869	0.392	2.24542e-71	Interferon T
Xaf1	1.48493e-75	1.46618	0.738	0.245	3.15918e-71	Interferon T
Irf7	5.02212e-74	1.39645	0.639	0.177	1.06846e-69	Interferon T
Slfn8	1.66869e-73	1.62106	0.649	0.193	3.55015e-69	Interferon T
Mndal	5.89815e-73	1.78702	0.911	0.516	1.25483e-68	Interferon T
Ddx60	7.07792e-73	1.40424	0.581	0.148	1.50583e-68	Interferon T
Ms4a6b	3.90933e-72	1.49574	0.953	0.454	8.31711e-68	Interferon T
Oas3	5.6063e-71	1.07053	0.455	0.092	1.19274e-66	Interferon T
Ifi47	6.37726e-71	1.58343	0.801	0.321	1.35676e-66	Interferon T
Herc6	2.7861e-70	1.4331	0.66	0.201	5.92742e-66	Interferon T
Gbp6	6.15814e-68	1.28824	0.529	0.128	1.31014e-63	Interferon T
Oas2	8.65614e-67	0.74073	0.283	0.039	1.84159e-62	Interferon T
Dtx3l	6.80567e-65	1.51095	0.712	0.26	1.44791e-60	Interferon T
A930037H05Rik	7.45893e-65	0.49579	0.183	0.018	1.58689e-60	Interferon T
Rnf213	9.56881e-65	1.58679	0.717	0.264	2.03576e-60	Interferon T
Ifi27l2a	6.61116e-64	1.68465	0.963	0.608	1.40652e-59	Interferon T
Gbp9	9.13828e-63	1.19571	0.539	0.142	1.94417e-58	Interferon T
Ccl21a	0	6.98468	0.962	0.011	0	Intertypical TEC
Fcgbp	0	4.85614	0.931	0.006	0	Intertypical TEC
Wfdc18	0	4.79254	0.7	0.005	0	Intertypical TEC
Krt5	0	4.47348	0.946	0.003	0	Intertypical TEC
Krt17	0	4.40371	0.923	0.006	0	Intertypical TEC
Krt14	0	3.84457	0.823	0.002	0	Intertypical TEC
H2-Ab1	0	3.78324	0.977	0.044	0	Intertypical TEC
Gm8113	0	3.74287	0.677	0.005	0	Intertypical TEC
Ascl1	0	3.5768	0.785	0.01	0	Intertypical TEC
H2-Aa	0	3.46109	0.946	0.039	0	Intertypical TEC
Krt8	0	3.38149	0.9	0.008	0	Intertypical TEC
Epcam	0	3.25354	0.915	0.039	0	Intertypical TEC
Krt18	0	3.24879	0.831	0.009	0	Intertypical TEC
H2-Eb1	0	3.19521	0.962	0.035	0	Intertypical TEC
Lifr	0	3.03978	0.938	0.037	0	Intertypical TEC
Dsp	0	2.99892	0.892	0.006	0	Intertypical TEC
Rgs5	0	2.9859	0.538	0.003	0	Intertypical TEC
Tpm2	0	2.69027	0.738	0.013	0	Intertypical TEC
Mdk	0	2.6058	0.608	0.016	0	Intertypical TEC
Gas6	0	2.5398	0.877	0.029	0	Intertypical TEC
Perp	0	2.42664	0.846	0.008	0	Intertypical TEC
Emp2	0	2.3509	0.877	0.034	0	Intertypical TEC
Shisa2	0	2.32953	0.815	0.011	0	Intertypical TEC
Sfrp1	0	2.28922	0.746	0.007	0	Intertypical TEC
Cdh1	0	2.2692	0.823	0.023	0	Intertypical TEC
Trp63	0	2.23101	0.823	0.002	0	Intertypical TEC
Krt7	0	2.22844	0.723	0.005	0	Intertypical TEC
Meis2	0	2.14333	0.869	0.044	0	Intertypical TEC
Ubd	0	2.12965	0.554	0.005	0	Intertypical TEC
Wfikkn2	0	2.11205	0.669	0.015	0	Intertypical TEC
Parm1	0	2.09187	0.8	0.017	0	Intertypical TEC
Trim29	0	2.07324	0.815	0.002	0	Intertypical TEC
Wnt4	0	2.06591	0.731	0.007	0	Intertypical TEC
Fxyd3	0	2.03857	0.585	0.003	0	Intertypical TEC
Tagln	0	2.03326	0.385	0.007	0	Intertypical TEC
Hpgd	0	2.00892	0.6	0.004	0	Intertypical TEC
Acta2	0	1.99362	0.315	0.007	0	Intertypical TEC
Mir205hg	0	1.99108	0.692	0.001	0	Intertypical TEC
Amotl1	0	1.96005	0.762	0.046	0	Intertypical TEC
Sox9	0	1.95416	0.692	0.008	0	Intertypical TEC
Myo10	0	1.9307	0.746	0.039	0	Intertypical TEC
Sfn	0	1.92413	0.715	0.041	0	Intertypical TEC
Clu	0	1.91718	0.546	0.01	0	Intertypical TEC
Dsg2	0	1.88847	0.654	0.006	0	Intertypical TEC
Vcam1	0	1.88583	0.654	0.031	0	Intertypical TEC
Tnc	0	1.87357	0.6	0.009	0	Intertypical TEC
Eya4	0	1.86707	0.731	0.009	0	Intertypical TEC
Clca3a2	0	1.8145	0.462	0.002	0	Intertypical TEC
Palld	0	1.81004	0.6	0.029	0	Intertypical TEC
Ank3	0	1.80488	0.662	0.006	0	Intertypical TEC
C1qa	0	5.80293	0.955	0.001	0	Macrophage
C1qb	0	5.58487	0.933	0.001	0	Macrophage
Lyz2	0	5.42468	0.955	0.047	0	Macrophage
C1qc	0	5.1515	0.921	0.001	0	Macrophage
Aif1	0	4.17964	0.921	0.008	0	Macrophage
Wfdc17	0	4.04502	0.764	0.006	0	Macrophage
Apoc1	0	3.83357	0.404	0.002	0	Macrophage
Mpeg1	0	3.30039	0.787	0.02	0	Macrophage
Ms4a6c	0	3.09059	0.742	0.029	0	Macrophage
Cybb	0	3.01741	0.798	0.027	0	Macrophage
Ms4a7	0	2.76934	0.685	0	0	Macrophage
Cxcl16	0	2.62824	0.685	0.024	0	Macrophage
Cd68	0	2.568	0.663	0.013	0	Macrophage
Cd300c2	0	2.46923	0.685	0.01	0	Macrophage
Csf1r	0	2.3809	0.652	0.006	0	Macrophage
Ly86	0	2.31958	0.596	0.009	0	Macrophage
Pla2g2d	0	2.25696	0.315	0.001	0	Macrophage
H2-DMb1	0	2.23653	0.596	0.016	0	Macrophage
Hebp1	0	2.21911	0.551	0.015	0	Macrophage
Mrc1	0	2.1684	0.303	0.001	0	Macrophage
Gatm	0	2.05322	0.551	0.004	0	Macrophage
Ccl12	0	1.97404	0.337	0	0	Macrophage
Clec4n	0	1.8865	0.517	0.007	0	Macrophage
Dnase1l3	0	1.85531	0.449	0.006	0	Macrophage
Adgre1	0	1.72875	0.461	0.005	0	Macrophage
Ppfia4	0	1.65161	0.427	0.005	0	Macrophage
Tmem119	0	1.52033	0.404	0.007	0	Macrophage
Ly6i	0	1.50526	0.303	0.004	0	Macrophage
Clec4a3	0	1.36529	0.36	0.002	0	Macrophage
Havcr2	0	1.31138	0.382	0.007	0	Macrophage
Fcgr1	0	1.30123	0.382	0	0	Macrophage
Trem2	0	1.20401	0.292	0.001	0	Macrophage
Kcnj10	0	1.15647	0.258	0	0	Macrophage
Slamf9	0	1.06889	0.315	0.003	0	Macrophage
C3ar1	0	0.977453	0.27	0.001	0	Macrophage
P2ry6	0	0.928628	0.315	0.004	0	Macrophage
Spic	0	0.924983	0.135	0	0	Macrophage
Apoc2	0	0.857203	0.18	0.001	0	Macrophage
Clec4a1	0	0.776309	0.191	0.002	0	Macrophage
Tfec	0	0.562903	0.169	0	0	Macrophage
Msr1	0	0.558228	0.213	0	0	Macrophage
Sh2d1b1	0	0.436521	0.213	0.002	0	Macrophage
Slc13a3	0	0.250756	0.101	0	0	Macrophage
Tyrobp	9.50012e-299	3.75146	0.921	0.052	2.02115e-294	Macrophage
Fcer1g	2.46806e-289	3.84635	0.91	0.054	5.2508e-285	Macrophage
Tifab	6.79114e-287	0.824883	0.258	0.004	1.44481e-282	Macrophage
H2-Aa	1.66872e-276	4.95406	0.775	0.04	3.5502e-272	Macrophage
Vcam1	4.03809e-275	3.73458	0.697	0.032	8.59103e-271	Macrophage
Ccl9	2.10406e-270	0.963171	0.27	0.004	4.47639e-266	Macrophage
Cd180	4.88528e-270	0.781983	0.236	0.003	1.03934e-265	Macrophage
Ccl6	0	6.43527	0.972	0.014	0	Mast
Ccl3	0	6.00833	0.972	0.016	0	Mast
Ccl9	0	5.22926	0.917	0.004	0	Mast
Gata2	0	4.06051	0.889	0.001	0	Mast
Mcpt8	0	4.02074	0.722	0	0	Mast
Cyp11a1	0	4.00003	0.972	0.001	0	Mast
Cd200r3	0	3.38233	0.806	0.004	0	Mast
Ms4a2	0	3.37353	0.861	0	0	Mast
Fcer1a	0	3.17161	0.861	0	0	Mast
Cpa3	0	3.12458	0.611	0.008	0	Mast
Csrp3	0	2.62495	0.667	0	0	Mast
Hgf	0	2.58529	0.722	0.009	0	Mast
Grm6	0	2.45914	0.583	0.007	0	Mast
Slc7a8	0	2.00624	0.556	0.003	0	Mast
Il6	0	2.00589	0.278	0.001	0	Mast
Defb40	0	1.97988	0.111	0	0	Mast
Dnase2b	0	1.91813	0.444	0	0	Mast
Il1rl1	0	1.84313	0.472	0.005	0	Mast
C3ar1	0	1.73495	0.472	0.002	0	Mast
Lama5	0	1.29725	0.361	0.002	0	Mast
A230098N10Rik	0	1.09079	0.194	0	0	Mast
Tal1	0	1.04668	0.25	0.001	0	Mast
Hrh4	0	0.655292	0.139	0	0	Mast
D430036J16Rik	0	0.489322	0.139	0	0	Mast
Slc18a2	1.48432e-301	1.97397	0.528	0.007	3.15788e-297	Mast
Wdr95	7.19481e-266	1.49106	0.361	0.003	1.5307e-261	Mast
Lat2	1.50191e-256	3.05257	0.806	0.019	3.19531e-252	Mast
Rab44	3.35167e-245	3.14437	0.833	0.022	7.13067e-241	Mast
Ifi27l2b	1.19064e-242	1.14065	0.139	0	2.53308e-238	Mast
1110028F11Rik	3.12467e-228	0.918496	0.222	0.001	6.64774e-224	Mast
Lilr4b	5.8835e-219	4.05042	0.972	0.034	1.25171e-214	Mast
Csf2rb2	1.1005e-210	2.5479	0.722	0.019	2.34132e-206	Mast
Cyp4f18	2.85636e-205	3.02574	0.778	0.022	6.07691e-201	Mast
Hacd4	5.30726e-204	2.42564	0.778	0.022	1.12912e-199	Mast
Lilrb4a	1.13767e-201	4.08771	0.972	0.036	2.4204e-197	Mast
Cd200r4	1.78211e-195	1.44098	0.417	0.006	3.79143e-191	Mast
Csf2rb	1.73276e-193	3.66252	0.944	0.036	3.68644e-189	Mast
Hdc	1.75546e-190	4.41654	0.972	0.039	3.73475e-186	Mast
Ldhc	9.15347e-189	0.608637	0.139	0.001	1.9474e-184	Mast
Aqp9	1.43869e-183	1.98984	0.583	0.014	3.06081e-179	Mast
Ccl4	1.7534e-180	6.05587	0.833	0.03	3.73035e-176	Mast
Alox5ap	1.53126e-163	3.97706	0.944	0.043	3.25775e-159	Mast
Nxpe4	1.19437e-162	0.967088	0.25	0.003	2.54101e-158	Mast
Cxcr2	8.76542e-158	2.27637	0.722	0.024	1.86484e-153	Mast
Igsf6	2.55228e-157	2.18871	0.611	0.018	5.42999e-153	Mast
Tyrobp	1.38203e-148	4.45769	1	0.053	2.94026e-144	Mast
Fam110c	1.15656e-145	0.550535	0.139	0.001	2.46058e-141	Mast
Fcer1g	1.14988e-143	3.92951	1	0.055	2.44636e-139	Mast
Ifitm1	2.10258e-143	6.2903	0.944	0.05	4.47324e-139	Mast
Ptger3	4.59431e-134	1.32372	0.278	0.004	9.77439e-130	Mast
Dcn	0	4.44362	0.967	0.085	0	Medullary fb
Apod	0	4.2048	0.76	0.03	0	Medullary fb
C3	0	3.81372	0.941	0.095	0	Medullary fb
Ptn	0	3.69915	0.736	0.017	0	Medullary fb
Gsn	0	3.69684	0.947	0.269	0	Medullary fb
Enpp2	0	3.6668	0.89	0.031	0	Medullary fb
Serpine2	0	3.66076	0.868	0.063	0	Medullary fb
Mgp	0	3.51677	0.69	0.038	0	Medullary fb
Col15a1	0	3.47233	0.803	0.026	0	Medullary fb
Igfbp7	0	3.41448	0.858	0.035	0	Medullary fb
Bgn	0	3.36575	0.869	0.031	0	Medullary fb
Apoe	0	3.33301	0.743	0.065	0	Medullary fb
Lum	0	3.31065	0.813	0.045	0	Medullary fb
Col4a1	0	3.21697	0.868	0.034	0	Medullary fb
Col6a1	0	3.19534	0.883	0.054	0	Medullary fb
Tcf4	0	3.1583	0.939	0.123	0	Medullary fb
Postn	0	3.15424	0.658	0.026	0	Medullary fb
Sparcl1	0	3.12228	0.816	0.026	0	Medullary fb
Col6a2	0	3.10947	0.858	0.046	0	Medullary fb
Ifitm3	0	3.08407	0.924	0.104	0	Medullary fb
Cd63	0	3.0638	0.927	0.074	0	Medullary fb
Ccl11	0	3.05137	0.823	0.034	0	Medullary fb
Serpinh1	0	3.00467	0.898	0.05	0	Medullary fb
Nupr1	0	2.93834	0.791	0.038	0	Medullary fb
C1s1	0	2.93659	0.853	0.051	0	Medullary fb
Zbtb20	0	2.92493	0.963	0.41	0	Medullary fb
Mafb	0	2.917	0.749	0.045	0	Medullary fb
Ifitm2	0	2.9155	0.877	0.094	0	Medullary fb
Gas1	0	2.90105	0.721	0.031	0	Medullary fb
Sparc	0	2.85925	0.911	0.055	0	Medullary fb
Abca8a	0	2.82734	0.792	0.033	0	Medullary fb
Des	0	2.767	0.754	0.014	0	Medullary fb
Col6a3	0	2.72481	0.792	0.038	0	Medullary fb
Htra3	0	2.71698	0.744	0.049	0	Medullary fb
Itih5	0	2.712	0.753	0.068	0	Medullary fb
Tmem176b	0	2.68864	0.868	0.158	0	Medullary fb
Col3a1	0	2.67938	0.837	0.063	0	Medullary fb
Cd34	0	2.66167	0.823	0.048	0	Medullary fb
Cald1	0	2.65629	0.852	0.042	0	Medullary fb
Lpl	0	2.63833	0.737	0.039	0	Medullary fb
Klf9	0	2.58368	0.8	0.12	0	Medullary fb
Col1a2	0	2.58227	0.862	0.055	0	Medullary fb
Pdgfra	0	2.56674	0.751	0.03	0	Medullary fb
Hspg2	0	2.54493	0.743	0.036	0	Medullary fb
Crispld2	0	2.5377	0.618	0.03	0	Medullary fb
Cygb	0	2.50709	0.761	0.022	0	Medullary fb
Cxcl14	0	2.50084	0.38	0.005	0	Medullary fb
Ltbp1	0	2.49918	0.741	0.033	0	Medullary fb
Nfib	0	2.47531	0.799	0.04	0	Medullary fb
Gpm6b	0	2.47328	0.756	0.028	0	Medullary fb
Ccl5	0	5.19224	0.806	0.051	0	migDC
H2-Aa	0	4.79235	0.851	0.039	0	migDC
H2-Eb1	0	4.61701	0.791	0.035	0	migDC
Fscn1	0	4.35911	0.896	0.02	0	migDC
Ccl22	0	4.30026	0.657	0.003	0	migDC
Zmynd15	0	3.67816	0.888	0.006	0	migDC
H2-M2	0	3.34537	0.776	0.005	0	migDC
Cacnb3	0	3.19126	0.881	0.02	0	migDC
Il4i1	0	3.12092	0.821	0.009	0	migDC
Cxcl16	0	3.07795	0.851	0.023	0	migDC
Apol7c	0	3.02329	0.41	0.001	0	migDC
Socs2	0	2.78766	0.828	0.052	0	migDC
Anxa3	0	2.66576	0.843	0.046	0	migDC
Cd83	0	2.42028	0.649	0.02	0	migDC
Ccl17	0	2.3224	0.269	0.002	0	migDC
Batf3	0	2.27719	0.724	0.005	0	migDC
Il12b	0	2.27712	0.351	0	0	migDC
Cd40	0	2.23586	0.56	0.009	0	migDC
Lrrk1	0	2.22972	0.776	0.043	0	migDC
Tm4sf5	0	2.14485	0.493	0.005	0	migDC
Rogdi	0	2.08281	0.687	0.029	0	migDC
Tmcc3	0	2.06264	0.701	0.032	0	migDC
Ankrd33b	0	2.02582	0.612	0.012	0	migDC
Slc4a8	0	1.9631	0.612	0.016	0	migDC
Adam23	0	1.93514	0.627	0.006	0	migDC
Fnbp1l	0	1.88895	0.701	0.032	0	migDC
Slco5a1	0	1.87643	0.56	0.003	0	migDC
Nudt17	0	1.87038	0.627	0.002	0	migDC
Icosl	0	1.80914	0.627	0.015	0	migDC
Slamf7	0	1.75986	0.672	0.025	0	migDC
Flt3	0	1.70465	0.575	0.004	0	migDC
Aif1	0	1.66416	0.507	0.008	0	migDC
Rassf4	0	1.66114	0.597	0.01	0	migDC
Tbc1d8	0	1.56156	0.627	0.017	0	migDC
Zc3h12c	0	1.55211	0.463	0.014	0	migDC
Dnase1l3	0	1.54616	0.425	0.005	0	migDC
Arhgap22	0	1.4982	0.5	0.004	0	migDC
Gm47662	0	1.42882	0.403	0.012	0	migDC
Tmem150c	0	1.38652	0.455	0.004	0	migDC
Tnfrsf11a	0	1.35266	0.5	0.006	0	migDC
Snn	0	1.34661	0.522	0.022	0	migDC
Lad1	0	1.34309	0.5	0.012	0	migDC
Strip2	0	1.32851	0.433	0.006	0	migDC
Trim7	0	1.32395	0.351	0.008	0	migDC
Tspan33	0	1.22109	0.433	0.004	0	migDC
Ly86	0	1.19925	0.396	0.009	0	migDC
Kcnk6	0	1.17043	0.478	0.01	0	migDC
H2-Eb2	0	1.14023	0.358	0.004	0	migDC
Tnip3	0	1.11463	0.299	0.006	0	migDC
Mreg	0	1.09455	0.44	0.003	0	migDC
Il1b	0	6.40943	0.867	0.017	0	Monocyte
Cxcl2	0	5.67643	0.67	0.022	0	Monocyte
Retnlg	0	5.49582	0.599	0.03	0	Monocyte
S100a9	0	4.92704	0.927	0.205	0	Monocyte
S100a8	0	4.79478	0.929	0.186	0	Monocyte
Tyrobp	0	4.51416	0.925	0.042	0	Monocyte
Csf3r	0	4.19039	0.884	0.018	0	Monocyte
Ptgs2	0	4.11346	0.564	0.014	0	Monocyte
Cebpb	0	4.11346	0.925	0.237	0	Monocyte
Ccl3	0	4.10434	0.393	0.012	0	Monocyte
Hdc	0	4.05661	0.779	0.029	0	Monocyte
Il1rn	0	4.0233	0.725	0.017	0	Monocyte
Slpi	0	3.95816	0.652	0.018	0	Monocyte
Ccl4	0	3.92884	0.35	0.026	0	Monocyte
Zfp36	0	3.84856	0.908	0.309	0	Monocyte
Tnfaip2	0	3.82551	0.807	0.055	0	Monocyte
Msrb1	0	3.82527	0.884	0.145	0	Monocyte
G0s2	0	3.82119	0.509	0.068	0	Monocyte
Ier3	0	3.77388	0.691	0.046	0	Monocyte
Osm	0	3.70907	0.584	0.039	0	Monocyte
Lilrb4a	0	3.70362	0.848	0.026	0	Monocyte
Cstdc4	0	3.69262	0.279	0.003	0	Monocyte
Cxcr2	0	3.68949	0.736	0.015	0	Monocyte
Clec4e	0	3.66253	0.672	0.013	0	Monocyte
Slc7a11	0	3.65869	0.773	0.044	0	Monocyte
Hcar2	0	3.63995	0.7	0.007	0	Monocyte
Acod1	0	3.61886	0.532	0.004	0	Monocyte
Plek	0	3.57342	0.788	0.035	0	Monocyte
Lilr4b	0	3.55227	0.751	0.024	0	Monocyte
Mxd1	0	3.51636	0.837	0.189	0	Monocyte
Slfn4	0	3.5035	0.635	0.038	0	Monocyte
Clec4d	0	3.49693	0.753	0.006	0	Monocyte
Fcer1g	0	3.47058	0.854	0.045	0	Monocyte
Cd300lf	0	3.40325	0.783	0.024	0	Monocyte
Mmp8	0	3.37665	0.468	0.015	0	Monocyte
Ccrl2	0	3.35038	0.47	0.04	0	Monocyte
Lst1	0	3.32919	0.736	0.047	0	Monocyte
Ccr1	0	3.30916	0.768	0.013	0	Monocyte
Il1f9	0	3.27022	0.588	0.01	0	Monocyte
Ptafr	0	3.25206	0.646	0.011	0	Monocyte
Alox5ap	0	3.23892	0.8	0.033	0	Monocyte
Cd44	0	3.2356	0.848	0.202	0	Monocyte
Wfdc21	0	3.21973	0.521	0.023	0	Monocyte
Stfa2l1	0	3.21866	0.333	0.003	0	Monocyte
Il1r2	0	3.20615	0.648	0.028	0	Monocyte
Mmp9	0	3.12662	0.639	0.042	0	Monocyte
Cd14	0	3.10285	0.401	0.008	0	Monocyte
Tpd52	0	3.10056	0.783	0.097	0	Monocyte
Pglyrp1	0	3.0936	0.667	0.088	0	Monocyte
Gsr	0	3.02831	0.777	0.13	0	Monocyte
Ubd	0	4.46519	0.872	0.006	0	mTEC
Fcgbp	0	4.25811	0.851	0.008	0	mTEC
Reg3g	0	4.18389	0.404	0.005	0	mTEC
Krt17	0	3.77055	0.638	0.009	0	mTEC
Krt8	0	3.50728	0.894	0.011	0	mTEC
Fabp4	0	3.4256	0.532	0.002	0	mTEC
Csn2	0	3.36254	0.532	0.001	0	mTEC
Clu	0	3.19767	0.66	0.011	0	mTEC
Krt18	0	3.01013	0.809	0.011	0	mTEC
Dsp	0	2.96392	0.787	0.009	0	mTEC
H2-M2	0	2.92973	0.766	0.007	0	mTEC
Cyp2a5	0	2.89589	0.234	0.001	0	mTEC
S100a14	0	2.8392	0.723	0.003	0	mTEC
Clca3a2	0	2.69895	0.383	0.003	0	mTEC
Tbata	0	2.60179	0.468	0.003	0	mTEC
Rgs5	0	2.57364	0.404	0.005	0	mTEC
Ccl20	0	2.55915	0.255	0.001	0	mTEC
Syt1	0	2.50153	0.851	0.003	0	mTEC
Hamp	0	2.46401	0.213	0	0	mTEC
Il4i1	0	2.44742	0.617	0.011	0	mTEC
Fezf2	0	2.39384	0.638	0.003	0	mTEC
Cldn7	0	2.37563	0.723	0.004	0	mTEC
Fxyd3	0	2.35502	0.574	0.004	0	mTEC
F11r	0	2.18308	0.851	0.012	0	mTEC
Aire	0	2.15206	0.468	0.002	0	mTEC
Plb1	0	2.08114	0.681	0.002	0	mTEC
H2-Eb2	0	2.08033	0.574	0.005	0	mTEC
Calcb	0	2.03893	0.447	0.002	0	mTEC
Oit1	0	1.98387	0.511	0.002	0	mTEC
Krt16	0	1.98075	0.213	0	0	mTEC
Crip3	0	1.96219	0.34	0.001	0	mTEC
Dsg2	0	1.93375	0.766	0.007	0	mTEC
Gjb2	0	1.85886	0.574	0.004	0	mTEC
Rptn	0	1.79683	0.17	0	0	mTEC
Tnfrsf11a	0	1.78687	0.681	0.007	0	mTEC
Sncg	0	1.7368	0.447	0.002	0	mTEC
Alox12e	0	1.72122	0.574	0.003	0	mTEC
Tspan8	0	1.69679	0.34	0.001	0	mTEC
Skint10	0	1.69062	0.638	0.002	0	mTEC
Ckmt1	0	1.68404	0.574	0.002	0	mTEC
Fgf21	0	1.67622	0.404	0.001	0	mTEC
Krt7	0	1.63876	0.489	0.007	0	mTEC
Clic5	0	1.62815	0.447	0.005	0	mTEC
Cadps	0	1.60563	0.596	0.002	0	mTEC
Skint9	0	1.59226	0.426	0.001	0	mTEC
Plagl1	0	1.57539	0.66	0.012	0	mTEC
Rbm47	0	1.57161	0.681	0.013	0	mTEC
Gsta2	0	1.56308	0.277	0	0	mTEC
Me1	0	1.55911	0.553	0.009	0	mTEC
Gm48239	0	1.55435	0.426	0	0	mTEC
Ngp	0	7.22786	0.947	0.06	0	Neutrophil
Camp	0	6.9416	0.936	0.05	0	Neutrophil
S100a8	0	6.88108	0.976	0.188	0	Neutrophil
S100a9	0	6.79249	0.984	0.206	0	Neutrophil
Ltf	0	6.75181	0.928	0.038	0	Neutrophil
Lcn2	0	6.39745	0.958	0.042	0	Neutrophil
Lyz2	0	5.62461	0.958	0.039	0	Neutrophil
Wfdc21	0	5.40508	0.942	0.02	0	Neutrophil
Retnlg	0	5.14535	0.897	0.028	0	Neutrophil
Chil3	0	4.91182	0.886	0.014	0	Neutrophil
Ifitm6	0	4.87399	0.934	0.02	0	Neutrophil
Mmp8	0	4.79728	0.836	0.012	0	Neutrophil
Pglyrp1	0	4.54542	0.947	0.086	0	Neutrophil
Cybb	0	4.44245	0.928	0.019	0	Neutrophil
Mmp9	0	4.26771	0.928	0.04	0	Neutrophil
Anxa1	0	4.25676	0.936	0.073	0	Neutrophil
Slfn4	0	3.8738	0.928	0.036	0	Neutrophil
Cd177	0	3.82278	0.915	0.01	0	Neutrophil
Hp	0	3.65916	0.931	0.016	0	Neutrophil
Ly6c2	0	3.51826	0.926	0.064	0	Neutrophil
Itgam	0	3.39373	0.936	0.025	0	Neutrophil
Ly6g	0	3.31335	0.873	0.006	0	Neutrophil
Adpgk	0	3.29112	0.928	0.112	0	Neutrophil
Fpr2	0	3.22604	0.912	0.011	0	Neutrophil
Ifitm3	0	3.22601	0.926	0.124	0	Neutrophil
Alox5ap	0	3.21966	0.926	0.034	0	Neutrophil
Ncf1	0	3.19616	0.936	0.047	0	Neutrophil
Fcer1g	0	3.18958	0.926	0.046	0	Neutrophil
Plbd1	0	3.18589	0.912	0.018	0	Neutrophil
Tyrobp	0	3.11538	0.912	0.045	0	Neutrophil
Ckap4	0	3.0141	0.923	0.064	0	Neutrophil
Ncf2	0	2.95824	0.936	0.033	0	Neutrophil
Pygl	0	2.95466	0.923	0.037	0	Neutrophil
Mcemp1	0	2.91791	0.891	0.015	0	Neutrophil
Lilrb4a	0	2.88823	0.891	0.028	0	Neutrophil
Lrg1	0	2.82961	0.886	0.011	0	Neutrophil
Lilr4b	0	2.82337	0.881	0.025	0	Neutrophil
Dstn	0	2.77915	0.905	0.143	0	Neutrophil
Msrb1	0	2.77417	0.923	0.147	0	Neutrophil
Slpi	0	2.74196	0.817	0.017	0	Neutrophil
Gda	0	2.73509	0.886	0.037	0	Neutrophil
Hdc	0	2.66224	0.891	0.03	0	Neutrophil
Rsad2	0	2.66095	0.777	0.045	0	Neutrophil
AA467197	0	2.60782	0.817	0.035	0	Neutrophil
G0s2	0	2.5913	0.695	0.067	0	Neutrophil
Cxcr2	0	2.59029	0.838	0.016	0	Neutrophil
Mxd1	0	2.54033	0.939	0.19	0	Neutrophil
St3gal5	0	2.51229	0.793	0.02	0	Neutrophil
Pirb	0	2.50821	0.862	0.019	0	Neutrophil
Chil1	0	2.4298	0.859	0.01	0	Neutrophil
Ccl5	0	3.61491	0.548	0.047	0	NK/ILC
Xcl1	0	3.44157	0.803	0.031	0	NK/ILC
Fcer1g	0	2.72003	0.734	0.047	0	NK/ILC
Klrk1	0	2.52951	0.658	0.011	0	NK/ILC
Klrd1	0	2.43332	0.796	0.081	0	NK/ILC
Klrc1	0	1.68055	0.394	0.01	0	NK/ILC
Klra7	0	1.67983	0.3	0.001	0	NK/ILC
Klrc2	0	1.65354	0.482	0.007	0	NK/ILC
Klre1	0	1.60386	0.417	0.015	0	NK/ILC
Klra1	0	1.56057	0.239	0.007	0	NK/ILC
Klra9	0	1.44177	0.186	0.001	0	NK/ILC
Klra5	0	1.09062	0.149	0.001	0	NK/ILC
Ncr1	0	0.947087	0.19	0	0	NK/ILC
Gzmb	0	0.916476	0.131	0.003	0	NK/ILC
Cd244a	0	0.814591	0.241	0.009	0	NK/ILC
Klra3	0	0.767695	0.14	0.002	0	NK/ILC
Klri2	0	0.583831	0.108	0.001	0	NK/ILC
Styk1	0	0.57365	0.131	0.002	0	NK/ILC
Klra6	0	0.543687	0.147	0.001	0	NK/ILC
Ctla2b	1.06594e-302	0.969378	0.326	0.026	2.26778e-298	NK/ILC
Il2rb	1.56762e-290	1.98299	0.844	0.21	3.33511e-286	NK/ILC
Klrb1a	4.83978e-288	0.817224	0.218	0.012	1.02966e-283	NK/ILC
Cxcr3	9.3166e-284	0.892972	0.342	0.03	1.98211e-279	NK/ILC
Samd3	2.39534e-265	0.742178	0.218	0.013	5.09609e-261	NK/ILC
Serpina3g	3.56138e-264	1.01316	0.305	0.026	7.57684e-260	NK/ILC
Tbx21	2.26587e-256	0.542548	0.179	0.009	4.82064e-252	NK/ILC
Nkg7	5.65558e-256	2.25641	0.869	0.252	1.20323e-251	NK/ILC
Cd7	2.05007e-248	2.0666	0.81	0.214	4.36153e-244	NK/ILC
Ccr5	2.26929e-230	0.762432	0.183	0.01	4.82792e-226	NK/ILC
Itga1	3.96317e-230	0.989094	0.344	0.036	8.43163e-226	NK/ILC
Qrfp	7.20052e-227	0.473879	0.14	0.006	1.53191e-222	NK/ILC
Klrb1f	5.91348e-225	0.979008	0.236	0.018	1.25809e-220	NK/ILC
Slamf7	1.19693e-223	0.779293	0.278	0.024	2.54646e-219	NK/ILC
Tyrobp	5.45825e-214	1.745	0.392	0.05	1.16124e-209	NK/ILC
Ly6c2	2.18745e-203	2.01787	0.445	0.069	4.65381e-199	NK/ILC
Cx3cr1	5.07758e-199	0.517169	0.165	0.01	1.08025e-194	NK/ILC
Ctsw	1.96909e-193	1.89562	0.874	0.359	4.18923e-189	NK/ILC
Cd160	1.22762e-190	1.27392	0.511	0.097	2.61176e-186	NK/ILC
Hopx	7.33747e-189	1.01765	0.413	0.063	1.56105e-184	NK/ILC
Ifng	9.24949e-189	1.44283	0.211	0.017	1.96783e-184	NK/ILC
AW112010	1.09825e-187	2.11324	0.933	0.484	2.33653e-183	NK/ILC
Pglyrp1	1.06393e-182	0.745541	0.498	0.09	2.26352e-178	NK/ILC
Ctla2a	4.01173e-182	1.96942	0.553	0.122	8.53495e-178	NK/ILC
Klrb1c	1.92627e-167	1.32441	0.447	0.082	4.09814e-163	NK/ILC
Car2	1.00069e-164	1.11059	0.261	0.03	2.12897e-160	NK/ILC
Fgl2	1.34223e-160	0.761342	0.248	0.027	2.85559e-156	NK/ILC
Fasl	3.10441e-135	0.467459	0.154	0.012	6.60463e-131	NK/ILC
Dapk2	1.55581e-133	0.476576	0.181	0.018	3.31e-129	NK/ILC
Ifitm10	9.39698e-117	0.525375	0.179	0.019	1.99921e-112	NK/ILC
Chsy1	3.63264e-116	0.785919	0.372	0.077	7.72843e-112	NK/ILC
Siglech	0	4.70444	1	0.002	0	pDC
Klk1	0	4.3563	0.919	0.001	0	pDC
Cox6a2	0	4.16407	0.952	0.003	0	pDC
Rnase6	0	3.78348	1	0.007	0	pDC
Iglc3	0	3.45264	0.871	0.004	0	pDC
Mpeg1	0	3.31361	0.984	0.02	0	pDC
Pld4	0	3.27905	0.984	0.013	0	pDC
Gm21762	0	3.18673	0.984	0.001	0	pDC
Cybb	0	2.9054	0.984	0.028	0	pDC
Lair1	0	2.84233	0.935	0.016	0	pDC
Ccnd1	0	2.79063	0.968	0.039	0	pDC
Ly86	0	2.77103	0.984	0.009	0	pDC
Mef2c	0	2.66725	0.984	0.024	0	pDC
Bcl11a	0	2.5687	0.952	0.009	0	pDC
Smim5	0	2.53207	0.935	0.011	0	pDC
Cd209d	0	2.49954	0.645	0.001	0	pDC
Napsa	0	2.46956	0.968	0.02	0	pDC
Mzb1	0	2.42886	0.823	0.008	0	pDC
Cd300c	0	2.29536	0.935	0	0	pDC
Klk1b27	0	2.14934	0.694	0.001	0	pDC
Upb1	0	2.04676	0.839	0.005	0	pDC
P2ry14	0	2.03077	0.806	0.025	0	pDC
Clec10a	0	1.94125	0.774	0.001	0	pDC
Scimp	0	1.90511	0.919	0.013	0	pDC
Ppfia4	0	1.84379	0.774	0.005	0	pDC
Gm34680	0	1.83698	0.774	0.007	0	pDC
Cd68	0	1.80702	0.774	0.014	0	pDC
Spib	0	1.69432	0.79	0.013	0	pDC
Pik3ap1	0	1.66267	0.855	0.026	0	pDC
Eldr	0	1.65445	0.79	0.009	0	pDC
Kmo	0	1.60782	0.742	0.003	0	pDC
Fcrla	0	1.52452	0.71	0.002	0	pDC
Blnk	0	1.49201	0.742	0.009	0	pDC
Atp2a1	0	1.44905	0.774	0.003	0	pDC
Cd209a	0	1.44151	0.435	0.002	0	pDC
Pkib	0	1.44067	0.726	0.019	0	pDC
Cd180	0	1.40502	0.726	0.003	0	pDC
Pgam2	0	1.37387	0.339	0.002	0	pDC
Slamf9	0	1.29788	0.629	0.002	0	pDC
Rassf4	0	1.20892	0.726	0.011	0	pDC
Paqr5	0	1.18157	0.565	0.004	0	pDC
Spns3	0	1.14834	0.581	0.01	0	pDC
Cdh5	0	1.11968	0.435	0.001	0	pDC
Havcr1	0	1.06944	0.484	0	0	pDC
Carmil1	0	1.02443	0.597	0.011	0	pDC
Slco4a1	0	0.987319	0.516	0.009	0	pDC
Tifab	0	0.984921	0.565	0.003	0	pDC
Klra17	0	0.871137	0.435	0.006	0	pDC
Sh3bgr	0	0.865959	0.419	0	0	pDC
Ccdc162	0	0.852653	0.468	0.007	0	pDC
Postn	0	5.24563	0.997	0.039	0	Pericyte/SMC
Enpp2	0	4.77524	1	0.052	0	Pericyte/SMC
Mgp	0	4.77195	0.866	0.054	0	Pericyte/SMC
Serpine2	0	4.72371	0.991	0.083	0	Pericyte/SMC
Sparcl1	0	4.54929	0.997	0.045	0	Pericyte/SMC
Apoe	0	4.36877	0.925	0.081	0	Pericyte/SMC
Igfbp7	0	4.32718	0.994	0.056	0	Pericyte/SMC
Bgn	0	4.22925	1	0.052	0	Pericyte/SMC
Ptn	0	4.14816	0.935	0.034	0	Pericyte/SMC
C3	0	4.04543	0.997	0.117	0	Pericyte/SMC
Cfh	0	3.66407	0.798	0.039	0	Pericyte/SMC
Col6a2	0	3.62296	0.988	0.066	0	Pericyte/SMC
Col6a1	0	3.61529	0.994	0.075	0	Pericyte/SMC
Ltbp1	0	3.49569	0.972	0.049	0	Pericyte/SMC
Sod3	0	3.37545	0.919	0.031	0	Pericyte/SMC
Col6a3	0	3.34356	0.941	0.056	0	Pericyte/SMC
Dcn	0	3.26318	0.994	0.108	0	Pericyte/SMC
Ccl19	0	3.23278	0.785	0.024	0	Pericyte/SMC
Mfge8	0	3.19273	0.96	0.096	0	Pericyte/SMC
Cald1	0	3.16211	0.975	0.062	0	Pericyte/SMC
Ifitm3	0	3.11769	0.978	0.125	0	Pericyte/SMC
Tcf4	0	3.07497	0.978	0.144	0	Pericyte/SMC
Serpinh1	0	3.07258	0.991	0.072	0	Pericyte/SMC
C1s1	0	3.0504	0.988	0.071	0	Pericyte/SMC
Des	0	3.03003	0.95	0.032	0	Pericyte/SMC
Apod	0	2.99506	0.86	0.048	0	Pericyte/SMC
Itga1	0	2.93037	0.925	0.031	0	Pericyte/SMC
Col15a1	0	2.91661	0.829	0.046	0	Pericyte/SMC
Cd63	0	2.9155	0.981	0.096	0	Pericyte/SMC
Cp	0	2.90855	0.916	0.038	0	Pericyte/SMC
Ifitm1	0	2.84572	0.847	0.044	0	Pericyte/SMC
Mylk	0	2.82938	0.944	0.025	0	Pericyte/SMC
Serping1	0	2.82296	0.931	0.058	0	Pericyte/SMC
Dpt	0	2.78024	0.894	0.057	0	Pericyte/SMC
Col3a1	0	2.71431	0.956	0.082	0	Pericyte/SMC
Sparc	0	2.69782	0.978	0.076	0	Pericyte/SMC
Cpe	0	2.67869	0.794	0.031	0	Pericyte/SMC
Lhfp	0	2.67216	0.931	0.043	0	Pericyte/SMC
Lum	0	2.66317	0.826	0.065	0	Pericyte/SMC
Sema5a	0	2.65879	0.804	0.027	0	Pericyte/SMC
Ctsl	0	2.63529	0.972	0.183	0	Pericyte/SMC
Colec12	0	2.61534	0.928	0.043	0	Pericyte/SMC
Col4a1	0	2.61063	0.944	0.055	0	Pericyte/SMC
Dpysl3	0	2.58872	0.885	0.042	0	Pericyte/SMC
Gng11	0	2.58785	0.882	0.035	0	Pericyte/SMC
Ltbp4	0	2.58308	0.894	0.049	0	Pericyte/SMC
Col1a2	0	2.56304	0.953	0.075	0	Pericyte/SMC
Ifitm2	0	2.53184	0.95	0.114	0	Pericyte/SMC
Tmem176b	0	2.50724	0.972	0.176	0	Pericyte/SMC
Lpl	0	2.48378	0.841	0.057	0	Pericyte/SMC
S100a4	0	3.19238	0.881	0.107	0	Rorc+ gd
Il7r	0	2.85983	0.997	0.353	0	Rorc+ gd
Blk	0	2.43081	0.89	0.066	0	Rorc+ gd
F2r	0	2.2479	0.82	0.068	0	Rorc+ gd
Ckb	0	2.16041	0.92	0.166	0	Rorc+ gd
Maf	0	2.093	0.959	0.207	0	Rorc+ gd
Tmem176a	0	2.08386	0.894	0.096	0	Rorc+ gd
Id2	0	2.05847	0.981	0.356	0	Rorc+ gd
Ly6a	0	2.05358	0.938	0.248	0	Rorc+ gd
Icos	0	2.05286	0.911	0.214	0	Rorc+ gd
Il18r1	0	2.01369	0.92	0.161	0	Rorc+ gd
Capg	0	1.93096	0.944	0.257	0	Rorc+ gd
Lmo4	0	1.91884	0.908	0.344	0	Rorc+ gd
Cxcr6	0	1.91031	0.889	0.158	0	Rorc+ gd
Pxdc1	0	1.81152	0.741	0.019	0	Rorc+ gd
S100a11	0	1.72658	0.985	0.469	0	Rorc+ gd
Rexo2	0	1.59845	0.917	0.339	0	Rorc+ gd
Sptssa	0	1.59778	0.922	0.35	0	Rorc+ gd
Lgals3	0	1.52003	0.604	0.104	0	Rorc+ gd
Tmem176b	0	1.48661	0.854	0.103	0	Rorc+ gd
S100a10	0	1.47589	0.989	0.677	0	Rorc+ gd
Tcrg-C1	0	1.45619	0.805	0.134	0	Rorc+ gd
Sdc1	0	1.4412	0.664	0.026	0	Rorc+ gd
Serpinb1a	0	1.43518	0.606	0.037	0	Rorc+ gd
Ccr2	0	1.41662	0.535	0.048	0	Rorc+ gd
S100a6	0	1.41373	0.934	0.281	0	Rorc+ gd
Il1r1	0	1.3731	0.696	0.056	0	Rorc+ gd
Ramp1	0	1.36965	0.975	0.547	0	Rorc+ gd
Klrb1c	0	1.36022	0.593	0.027	0	Rorc+ gd
Laptm5	0	1.31373	0.997	0.777	0	Rorc+ gd
Pde5a	0	1.31358	0.554	0.025	0	Rorc+ gd
Emb	0	1.31174	0.946	0.489	0	Rorc+ gd
Tmem64	0	1.28359	0.744	0.174	0	Rorc+ gd
Tcrg-C2	0	1.28316	0.706	0.155	0	Rorc+ gd
Nrgn	0	1.27399	0.475	0.067	0	Rorc+ gd
Mmp25	0	1.23623	0.58	0.024	0	Rorc+ gd
Krt83	0	1.22753	0.479	0.024	0	Rorc+ gd
Zbtb16	0	1.22448	0.743	0.132	0	Rorc+ gd
Il17re	0	1.21983	0.553	0.01	0	Rorc+ gd
Bcl2a1b	0	1.21583	0.736	0.145	0	Rorc+ gd
Il23r	0	1.21549	0.555	0.005	0	Rorc+ gd
Bcl2a1d	0	1.20904	0.681	0.096	0	Rorc+ gd
Igf1r	0	1.15874	0.67	0.147	0	Rorc+ gd
Prr13	0	1.1031	0.842	0.259	0	Rorc+ gd
Gpr183	0	1.10056	0.637	0.106	0	Rorc+ gd
Nav2	0	1.09196	0.649	0.129	0	Rorc+ gd
Avpi1	0	1.08897	0.509	0.044	0	Rorc+ gd
Trgv2	0	1.08358	0.553	0.102	0	Rorc+ gd
Zfp36l1	0	1.07762	0.949	0.596	0	Rorc+ gd
Pdcd1	0	1.07247	0.594	0.111	0	Rorc+ gd
Iapp	0	5.51356	0.418	0.001	0	sTEC
Krt8	0	4.38159	0.982	0.01	0	sTEC
Scg2	0	4.28856	0.436	0.001	0	sTEC
Chga	0	4.28033	0.855	0.001	0	sTEC
Cacna2d1	0	4.04962	0.982	0.017	0	sTEC
Car8	0	3.74578	0.964	0.014	0	sTEC
Ascl1	0	3.66085	0.873	0.011	0	sTEC
Clca3b	0	3.59382	0.582	0.001	0	sTEC
Chgb	0	3.49222	0.836	0.001	0	sTEC
Krt18	0	3.14689	0.945	0.011	0	sTEC
Rbp4	0	3.1403	0.291	0.002	0	sTEC
Krt7	0	3.06078	0.945	0.006	0	sTEC
Cplx2	0	2.96211	0.945	0.006	0	sTEC
Syt1	0	2.81809	0.873	0.003	0	sTEC
Klk1	0	2.81668	0.4	0.002	0	sTEC
Pigr	0	2.70275	0.6	0.001	0	sTEC
Fam183b	0	2.58683	0.782	0.002	0	sTEC
Syt7	0	2.58406	0.909	0.001	0	sTEC
Clmn	0	2.57326	0.782	0.007	0	sTEC
Resp18	0	2.56111	0.745	0.001	0	sTEC
Peg3	0	2.52811	0.673	0.016	0	sTEC
Insm1	0	2.52097	0.855	0.003	0	sTEC
Snap25	0	2.50073	0.891	0	0	sTEC
Ceacam10	0	2.49861	0.764	0.011	0	sTEC
Isl1	0	2.49582	0.491	0.003	0	sTEC
Scg5	0	2.33456	0.8	0.008	0	sTEC
Stxbp5l	0	2.30002	0.782	0	0	sTEC
Hepacam2	0	2.26771	0.745	0.003	0	sTEC
Pnmal2	0	2.26125	0.818	0.009	0	sTEC
5330417C22Rik	0	2.25015	0.836	0.003	0	sTEC
Casz1	0	2.20551	0.836	0.018	0	sTEC
Dnajc12	0	2.18865	0.836	0.021	0	sTEC
Fmo2	0	2.1713	0.582	0.008	0	sTEC
Dsp	0	2.15373	0.891	0.008	0	sTEC
Cdh1	0	2.12455	0.836	0.025	0	sTEC
Pclo	0	2.09632	0.764	0.003	0	sTEC
Smim22	0	2.05206	0.8	0.002	0	sTEC
Spock3	0	2.00074	0.655	0.001	0	sTEC
Cystm1	0	1.92019	0.836	0.022	0	sTEC
Prlr	0	1.91105	0.655	0.004	0	sTEC
Foxa1	0	1.89347	0.745	0.001	0	sTEC
A330076H08Rik	0	1.88009	0.655	0.001	0	sTEC
Snhg11	0	1.85763	0.364	0.002	0	sTEC
Arhgef38	0	1.84862	0.618	0	0	sTEC
Wfdc2	0	1.84567	0.618	0.004	0	sTEC
Slc6a7	0	1.84398	0.727	0.001	0	sTEC
Cldn7	0	1.83589	0.8	0.003	0	sTEC
St18	0	1.81959	0.745	0.001	0	sTEC
Krt19	0	1.80962	0.6	0.007	0	sTEC
Clu	0	1.80717	0.673	0.011	0	sTEC
Ikzf2	0	2.4258	0.875	0.341	0	Treg
Tnfrsf4	0	2.1988	0.594	0.045	0	Treg
Tnfsf8	0	2.13123	0.54	0.062	0	Treg
Ttn	0	1.98507	0.342	0.006	0	Treg
Nrp1	0	1.74938	0.618	0.121	0	Treg
Pou2f2	0	1.6269	0.49	0.083	0	Treg
Penk	0	1.62373	0.191	0.018	0	Treg
Tnfrsf18	0	1.60747	0.601	0.188	0	Treg
Rgs1	0	1.56375	0.511	0.139	0	Treg
2310001H17Rik	0	1.45596	0.527	0.15	0	Treg
Ctla4	0	1.37914	0.389	0.031	0	Treg
Ikzf4	0	1.37623	0.417	0.042	0	Treg
Hopx	0	1.34399	0.406	0.054	0	Treg
Gm8369	0	1.30043	0.5	0.134	0	Treg
Nrn1	0	1.28128	0.204	0.01	0	Treg
Cd200	0	1.26684	0.361	0.065	0	Treg
Il2ra	0	1.23705	0.299	0.053	0	Treg
Ccr6	0	0.889662	0.244	0.025	0	Treg
Foxp3	0	0.843625	0.164	0.003	0	Treg
Cd83	0	0.829962	0.202	0.015	0	Treg
Dusp4	0	0.729142	0.233	0.031	0	Treg
Itgb8	0	0.661008	0.167	0.013	0	Treg
Lrrc32	0	0.624975	0.14	0.01	0	Treg
Ptger2	0	0.574596	0.156	0.011	0	Treg
2610204G07Rik	0	0.467365	0.1	0.004	0	Treg
Cish	7.75305e-292	1.08197	0.342	0.074	1.64946e-287	Treg
Tiam1	1.08087e-277	1.20269	0.413	0.11	2.29955e-273	Treg
Slamf6	1.50962e-248	1.35333	0.58	0.23	3.21171e-244	Treg
Ifi27l2a	7.88957e-245	1.32482	0.901	0.598	1.67851e-240	Treg
Rgs16	4.87083e-239	0.863286	0.209	0.032	1.03627e-234	Treg
BE692007	1.07405e-219	1.13408	0.404	0.122	2.28504e-215	Treg
H2-K1	4.32306e-217	0.775148	0.986	0.839	9.1973e-213	Treg
Ltb	6.79555e-214	1.07002	0.899	0.673	1.44575e-209	Treg
Tbc1d4	2.1967e-206	1.20027	0.473	0.177	4.67349e-202	Treg
Spock2	3.56139e-203	0.625041	0.179	0.028	7.57686e-199	Treg
AW112010	2.23432e-197	1.25773	0.765	0.478	4.75351e-193	Treg
Bmyc	3.49596e-195	1.19787	0.396	0.137	7.43766e-191	Treg
Itgb1	7.87968e-188	1.31126	0.556	0.252	1.6764e-183	Treg
Il2rb	1.17724e-183	0.963215	0.501	0.207	2.50459e-179	Treg
Ms4a4b	5.41508e-176	0.925961	0.813	0.43	1.15206e-171	Treg
Traf1	5.53354e-169	1.09698	0.502	0.224	1.17726e-164	Treg
Il1r2	6.08331e-169	0.74998	0.173	0.03	1.29422e-164	Treg
Ctss	6.60645e-156	0.90465	0.595	0.321	1.40552e-151	Treg
Inpp5f	1.68996e-155	0.610511	0.189	0.039	3.59539e-151	Treg
Gprin3	1.46598e-152	0.792605	0.286	0.084	3.11888e-148	Treg
Ms4a4c	2.69234e-151	0.678893	0.214	0.05	5.72795e-147	Treg
Gpr174	2.53247e-149	0.892356	0.365	0.13	5.38782e-145	Treg
Mdfic	4.13721e-147	0.900693	0.308	0.101	8.80191e-143	Treg
F730043M19Rik	7.89585e-146	0.395487	0.105	0.013	1.67984e-141	Treg
Cd86	6.19604e-144	0.532337	0.143	0.025	1.31821e-139	Treg
Gng13	0	4.74454	1	0.002	0	Tuft-like mTEC
Krt8	0	4.4757	1	0.011	0	Tuft-like mTEC
Krt18	0	4.20334	1	0.012	0	Tuft-like mTEC
Mctp1	0	3.92423	0.939	0.019	0	Tuft-like mTEC
Avil	0	3.89753	1	0.002	0	Tuft-like mTEC
Gnat3	0	3.77932	0.727	0	0	Tuft-like mTEC
Rgs13	0	3.53053	0.939	0	0	Tuft-like mTEC
Sox9	0	3.40601	0.909	0.01	0	Tuft-like mTEC
Gnb3	0	3.23873	0.636	0.001	0	Tuft-like mTEC
Sh2d6	0	3.12712	0.758	0.002	0	Tuft-like mTEC
Ehf	0	3.12116	0.97	0.004	0	Tuft-like mTEC
Trpm5	0	3.08865	0.97	0.001	0	Tuft-like mTEC
Bmx	0	3.04773	0.939	0.009	0	Tuft-like mTEC
Tnc	0	3.04178	0.97	0.011	0	Tuft-like mTEC
Dsp	0	2.99087	0.97	0.009	0	Tuft-like mTEC
Clmn	0	2.87698	1	0.008	0	Tuft-like mTEC
Ly6g6f	0	2.61302	0.848	0	0	Tuft-like mTEC
Fxyd6	0	2.54124	0.758	0.009	0	Tuft-like mTEC
Cadps2	0	2.51757	0.818	0.004	0	Tuft-like mTEC
Eppk1	0	2.514	0.848	0.005	0	Tuft-like mTEC
Cldn7	0	2.46567	0.879	0.004	0	Tuft-like mTEC
Alox5	0	2.45578	0.879	0.013	0	Tuft-like mTEC
Slitrk6	0	2.44023	0.788	0	0	Tuft-like mTEC
Enah	0	2.3212	0.909	0.017	0	Tuft-like mTEC
Rassf6	0	2.3018	0.939	0.003	0	Tuft-like mTEC
Eya1	0	2.26982	0.758	0.007	0	Tuft-like mTEC
Cdh2	0	2.22474	0.758	0.01	0	Tuft-like mTEC
Spib	0	2.11439	0.879	0.014	0	Tuft-like mTEC
Ociad2	0	2.10265	0.879	0.017	0	Tuft-like mTEC
1810046K07Rik	0	2.08367	0.788	0	0	Tuft-like mTEC
Smim22	0	2.05406	0.879	0.002	0	Tuft-like mTEC
Dsg2	0	2.0465	0.909	0.008	0	Tuft-like mTEC
Adgrg6	0	2.02508	0.636	0.004	0	Tuft-like mTEC
F11r	0	1.9999	0.818	0.013	0	Tuft-like mTEC
Elf3	0	1.9889	0.939	0.002	0	Tuft-like mTEC
Klf5	0	1.97628	0.909	0.015	0	Tuft-like mTEC
Hap1	0	1.93246	0.697	0.008	0	Tuft-like mTEC
Hepacam2	0	1.86674	0.727	0.003	0	Tuft-like mTEC
Kcnq3	0	1.85144	0.818	0.004	0	Tuft-like mTEC
4930539E08Rik	0	1.80107	0.758	0.006	0	Tuft-like mTEC
Ovol3	0	1.79437	0.333	0	0	Tuft-like mTEC
Tspan1	0	1.78754	0.788	0.001	0	Tuft-like mTEC
Gm26797	0	1.752	0.455	0.004	0	Tuft-like mTEC
Rab25	0	1.71067	0.788	0.002	0	Tuft-like mTEC
Pou2f3	0	1.7035	0.879	0.001	0	Tuft-like mTEC
Aox4	0	1.69789	0.727	0	0	Tuft-like mTEC
Rasal2	0	1.68776	0.818	0.011	0	Tuft-like mTEC
A630073D07Rik	0	1.68021	0.485	0	0	Tuft-like mTEC
Crym	0	1.67711	0.424	0.001	0	Tuft-like mTEC
Hamp2	0	1.62903	0.182	0	0	Tuft-like mTEC
Tcrg-C4	0	2.31051	0.915	0.141	0	Zbtb16+Il4+ gd
Trdc	0	2.23703	0.635	0.121	0	Zbtb16+Il4+ gd
Zbtb16	0	2.09778	0.866	0.121	0	Zbtb16+Il4+ gd
Fam129a	0	2.0121	0.842	0.179	0	Zbtb16+Il4+ gd
Izumo1r	0	1.90381	0.791	0.128	0	Zbtb16+Il4+ gd
Ugcg	0	1.69085	0.894	0.363	0	Zbtb16+Il4+ gd
Icos	0	1.57705	0.848	0.224	0	Zbtb16+Il4+ gd
Pde3b	0	1.57325	0.779	0.234	0	Zbtb16+Il4+ gd
Podnl1	0	1.51984	0.658	0.089	0	Zbtb16+Il4+ gd
Smpdl3a	0	1.49464	0.823	0.24	0	Zbtb16+Il4+ gd
Chn2	0	1.47926	0.638	0.067	0	Zbtb16+Il4+ gd
Il18r1	0	1.46703	0.75	0.184	0	Zbtb16+Il4+ gd
Tcrg-C2	0	1.46484	0.774	0.15	0	Zbtb16+Il4+ gd
Lbh	0	1.45345	0.905	0.447	0	Zbtb16+Il4+ gd
Tcrg-C1	0	1.45333	0.649	0.155	0	Zbtb16+Il4+ gd
Nt5e	0	1.44824	0.648	0.147	0	Zbtb16+Il4+ gd
Vdr	0	1.42752	0.515	0.039	0	Zbtb16+Il4+ gd
Maf	0	1.37852	0.825	0.226	0	Zbtb16+Il4+ gd
Id2	0	1.33224	0.874	0.372	0	Zbtb16+Il4+ gd
Ipcef1	0	1.30834	0.765	0.289	0	Zbtb16+Il4+ gd
Il4	0	1.30081	0.463	0.029	0	Zbtb16+Il4+ gd
Sox13	0	1.29965	0.522	0.068	0	Zbtb16+Il4+ gd
Ccr10	0	1.27999	0.339	0.062	0	Zbtb16+Il4+ gd
Cst7	0	1.27535	0.684	0.195	0	Zbtb16+Il4+ gd
Rgs2	0	1.24899	0.791	0.356	0	Zbtb16+Il4+ gd
Nfatc1	0	1.17182	0.615	0.2	0	Zbtb16+Il4+ gd
Hivep3	0	1.16783	0.421	0.134	0	Zbtb16+Il4+ gd
Pdcd1	0	1.15576	0.57	0.116	0	Zbtb16+Il4+ gd
S100a11	0	1.14544	0.95	0.476	0	Zbtb16+Il4+ gd
Rassf5	0	1.11249	0.842	0.426	0	Zbtb16+Il4+ gd
Ptger4	0	1.07718	0.449	0.088	0	Zbtb16+Il4+ gd
2600014E21Rik	0	1.06599	0.339	0.039	0	Zbtb16+Il4+ gd
Gata3	0	1.0525	0.674	0.237	0	Zbtb16+Il4+ gd
Tiam1	0	1.03604	0.424	0.088	0	Zbtb16+Il4+ gd
Serinc3	0	1.03262	0.816	0.41	0	Zbtb16+Il4+ gd
Zfp536	0	1.02724	0.384	0.012	0	Zbtb16+Il4+ gd
Nrgn	0	1.01656	0.341	0.084	0	Zbtb16+Il4+ gd
St8sia6	0	1.00549	0.392	0.036	0	Zbtb16+Il4+ gd
Trgv2	0	1.00313	0.544	0.105	0	Zbtb16+Il4+ gd
Cd82	0	0.992681	0.734	0.288	0	Zbtb16+Il4+ gd
Cep162	0	0.991132	0.386	0.097	0	Zbtb16+Il4+ gd
Arhgap24	0	0.987905	0.338	0.047	0	Zbtb16+Il4+ gd
Tle4	0	0.975206	0.728	0.325	0	Zbtb16+Il4+ gd
Pabpc1	0	0.964869	0.98	0.819	0	Zbtb16+Il4+ gd
Il6ra	0	0.963272	0.499	0.139	0	Zbtb16+Il4+ gd
Trpm6	0	0.954726	0.405	0.048	0	Zbtb16+Il4+ gd
Tbc1d4	0	0.93853	0.59	0.143	0	Zbtb16+Il4+ gd
Bcl2a1b	0	0.930461	0.619	0.161	0	Zbtb16+Il4+ gd
Adcy7	0	0.918842	0.7	0.294	0	Zbtb16+Il4+ gd
Ndfip1	0	0.901763	0.904	0.571	0	Zbtb16+Il4+ gd
