# Supplementary material for: Unbiased recording and identification of thymic cellular interactomes using synthetic Notch receptors
Source: Nat Commun. 2026 Mar 9;17:3708. doi: 10.1038/s41467-026-70225-5 (PMC13102935; doi:10.1038/s41467-026-70225-5)
Supplement: Supplementary file 6 — Source Data [file 41467_2026_70225_MOESM6_ESM.xls]

## Sheet: Figure 1Dii
	Figure 1Dii
		% GFP+ cells
		Thymus			Peripheral Blood
		R26-YY+/+	R26-YY Rec/Rec	E2a+/CRE R26-YY R26-YYmGFP/mGFP	R26-YY+/+	R26-YY +/Rec	E2a+/CRE R26-YY +/mGFP
		1.56376	0.0595721	13.0724	0.693719	0.0936878	93.3357
		0.325091	0.10436	7.9595	0.083186	0.40878	92.0825
		0.0660886	0.0991388	20.2525	0.576711	0.498105	94.2409
		0.0374885	0.0384613	8.7475	0.0907716	0.463858	92.6978
		0.0525675		35.7175		0.140983	92.4942
		0.048059		41.045			91.8929
		0.453012
		0.271464
		0.620618
	AVG	0.382017	0.0753832	21.1324	0.361097	0.321083	92.7907
	STDEV	0.460981	0.0317135	14.1555	0.320123	0.189445	0.872251

## Sheet: Figure 2Aiii
	Figure 2Aiii
		% mCherry+ cells
		Yang receivers	Yin senders	Yin senders + Yang receivers
		0.89	0	4.19
		0.7	0	3.97
		0.97	0	2.39
		0.82	0	4.84
		0.97	0	1.74
		0.94	0	1.02
		0.42	0	1.32
		0.45	0.0205137	1.12
		0.65	0	18.2
		0.13	0	17.7
		0.15		9.42
		0.34		19
		1.8136		11.9
		1.07252		11.2
				5.38
				12.6
				15.1
				30.7
				13.6
				15
				21.2
				14.5
				8.34
				11.3
				8.24
				8.95236
				5.86959
				8.74248
				6.05677
				4.06407
				3.59834
				2.97493
	AVG	0.736865	0.00205137	9.50714
	STDEV	0.439767	0.00648699	6.95032

## Sheet: Figure 2Bii
	Figure 2Bii
	% mCherry high induced cells
	Time (hours)	6	12	24	36	48	72
		0.019	0.19	0.51	1.51	1.59	1.38
		0.22	0.31	0.72	2.68	3.23	3.87
		0.23	0.35	0.76	2.78	3.34	4.15
		0.028	0.2	0.41	1.11	1.21	0.95
		0.12	0.33	0.64	3.24	2.99	3.22
		0.028	0.22	0.64	1.83	2.05	1.73
		0.33	0.38	0.51	0.73	0.63	0.67
		0.6	1.36	1.7	2.38	2.38	1.58
			0.6	0.84	1.12	1.07	1.01
			0.83	1.32	3.23	4.34	4.2
			0.66	1.24	3.25	4.14	4.64
			0.7	1.3	3.14	4.34	3.83
			0.51	0.96	2.74	3.82	4.24
			0.5	1.06	2.71	4.44	4.58
			0.56	1.02	3.3	4.71	4.08
	AVG	0.196875	0.513333	0.908667	2.38333	2.952	2.942
	STDEV	0.198728	0.303731	0.365433	0.890976	1.37622	1.51047
	IC50	29.61

## Sheet: Figure 2Biii
	Figure 2Biii
		Normalised mCherry MFI
	Time (hours)	6	12	24	36	48	72
		1.1473	1.36515	1.57676	2.19917	2.3527	2.43983
		0.334025		0.929461	1.28008	1.28838	1.09129
		1.1473	1.36515	1.57676	2.19917	2.3527	2.43983
		0.341048		1.19651	1.75109	1.80349	1.51092
		1.0917	1.45415	2.11354	4.37118	4.0262	4.04803
		0.391266	1.23581	1.79039	3.0131	3.05677	2.68559
		0.508211		0.594641	0.85739	0.783924	0.916162
		1.65082	1.3051	1.39153	2.32498	2.43734	2.02247
		0.847018		1.00259	1.3051	1.43475	1.45203
			1.43865	1.77433	2.34979	2.62906	2.2567
			1.30748	1.72779	2.35402	2.46544	2.45698
			1.38646	1.76164	2.31312	2.66714	2.15797
			1.38723	1.79076	2.77717	3.00136	2.88451
			1.35054	1.97147	2.72418	3.10326	3.07337
			1.35462	1.88995	2.9144	3.43614	2.83696
	AVG	0.828744	1.35912	1.53921	2.3156	2.45591	2.28484
	STDEV	0.464351	0.0615224	0.430982	0.845947	0.854722	0.815451
		IC50	19.62

## Sheet: Figure 2Cii
	Figure 2Cii
		mCherry MFI
		Control				Neg				Low				High
		Time (days)				Time (days)				Time (days)				Time (days)
		0	3	6	9	0	3	6	9	0	3	6	9	0	3	6	9
		0.902836	0.962162	0.894545	0.939252	0.285273	0.319101	0.334146	0.363682	2.84243	1.85768	2.06911	2.14925	37.8888	15.6929	12.3682	9.77642
			1.03784	1.10546	1.06075	0.302781	0.347222	0.317105	0.43304	2.86303	1.82639	2.35683	1	38.7539	9.39931	9.14978	3.03289
		1.09716				0.261864	0.194531	0.262755	0.315789	2.4322		1.22194	1.36623	27.1186
						0.294068	0.211429	0.269036	0.424419	2.55085		1.15482	1.71221	27.322
		1	0.9987	0.997455	1.14	0.310744				2.06777	1.30208			25.6116	4.45833	2.49745	1.46272
			1.0013	1.00255	0.86	0.347107				1.8314	1.15844			23.1174	3.94545	2.22335	1.13663
	AVG	1	1	1	1	0.300306	0.268071	0.295761	0.384232	2.43128	1.53615	1.70067	1.55692	29.9687	8.37399	6.55968	3.85217
	STDEV	0.097164	0.0309128	0.0861287	0.124607	0.0284538	0.0763444	0.0352732	0.0550877	0.415148	0.358269	0.603717	0.490407	6.6477	5.46387	5.02502	4.03533
		Number of cells
		Control				Neg				Low				High
		Time (days)				Time (days)				Time (days)				Time (days)
		0	3	6	9	0	3	6	9	0	3	6	9	0	3	6	9
		0	5.1	5.973	7.011	0	6.64122	7.377	8.502	0	8.55615	8.973	10.773	0	2.77778	4.978	5.705
		0	5.5	6.346	7.167	0	5.59392	6.409	7.731	0	6.14224	7.019	7.979	0	3.62319	4.623	8.623
		0	4.175	6.666	6.967	0	1.84416	4.485	4.945	0	1.57491	2.61	5.555	0	1.57646	2.433	6.193
		0	9.8	12.183	12.705	0	10.2708	11.016	11.79	0	11.8984	12.585	14.852	0	4.77656	6.112	6.944
	AVG	0	6.14375	7.792	8.4625	0	6.08754	7.32175	8.242	0	7.04292	7.79675	9.78975	0	3.1885	4.5365	6.86625
	STDEV	0	2.49986	2.941	2.82963	0	3.46682	2.74049	2.81586	0	4.34264	4.15605	3.99187	0	1.35132	1.53941	1.27723

## Sheet: Figure 3Bii
	Figure 3Bii
		R26-YYRec/Rec H11b-YYCh/Ch (Control)		Ubiq+/CRE-ERT2 R26-YYRec/Rec H11bCh/Ch + TAM (Ubiq YY)
		% GFP+ cells	% mCherry+ cells	% GFP+ cells	% mCherry+ cells
		0.00311	0.12	2.02	2.34
		0.012	0.057	0.78	2.09
		0.018	0.048	0.64	0.76
		0.00752	0.004	0.24	0.29
		0.14	0.036	0.24	0.028
		0.12	0.25	0.76	0.042
		0.091	0.00332	0.46	0.00801
		0.22	0.025	0.6	0.015
		0.16	0.051	5.3	1.25
		0.27	0.094	8.15	5.42
		0.13	0.27	7.96	2.16
			0.22
			0.013
			0.022
			0.059
			0.049
	AVG	0.106512	0.0825825	2.46818	1.30936
	STDEV	0.0904559	0.08739	3.1181	1.65088

## Sheet: Figure 4Bi
	Figure 4Bi
		Control			CD4-YY
		% mGFP+ cells among total	% mGFP+ cells among SP4	% mGFP+ cells among DP	% mGFP+ cells among total	% mGFP+ cells among SP4	% mGFP+ cells among DP
		0.0727859	0.186501	0.262219	3.01706	8.29057	1.40101
		0.073714	0.14381	0.26949	0.749025	1.56253	0
		0.0260758	0.033189	0.0296817	0.723767	3.14206	0.440632
		0.0353877	0.0238772	0.0454311	0.282306	0.800721	0
		0.0776523	0.0261583	0.0539403	0.679727	4.62261	0.74223
		0.0280411	0.0156354	0.0970009	0.203235	1.80917	0.29394
		0.0234142	0.0167524	0.131167	0.630873	4.80209	0.61891
		0.00517105	0.0188776	0.0278073	0.13405	1.10829	0.118277
		0.0034454	0.0236913	0.00994763	0.177689	0.835947	0.0683132
		0.00508334	0.00890159	0.0155205	3.69625	18.0188	1.45023
					3.87063	12.1355	1.90666
					3.21212	5.09668	1.18686
					1.26086	4.43822	1.18501
					1.49755	8.93518	1.06503
					0.256965	4.0865	0.21839
					0.98533	12.8939	0.483493
					0.259733	1.51403	0.122217
					5.50438	27.9834	2.3402
					6.53988	20.6928	3.08335
					5.20727	8.64798	1.78839
	AVG	0.0350771	0.0497394	0.0942206	1.94444	7.57085	0.925657
	STDEV	0.0294177	0.0620051	0.0978606	2.0479	7.44706	0.86521

## Sheet: Figure 4Bii
	Figure 4Bii
		Control			CD4-YY
		Number mGFP+ cells among total	Number mGFP+ cells among SP4	Number mGFP+ cells among DP	Number mGFP+ cells among total	Number mGFP+ cells among SP4	Number mGFP+ cells among DP
		49500	7160	38770	1353940	143610	391610
		62130	9200	39810	112400	9430	0
		17330	710	5800	144290	56060	74370
		14760	300	4610	92840	29420	0
		18080	320	6880	20260	95850	53830
		63390	830	26870	80980	331940	288830
		40050	600	20600	145120	137640	27750
		14360	280	2780	585790	553770	112880
		36320	990	2420	225180	79980	91460
		15050	180	2230	228290	71500	92110
					273890	112490	112730
					51790	16570	18790
					53760	24730	17210
					179520	144590	80710
					214730	192230	121690
					41180	35190	8780
					56300	44790	30790
					464155	224550	130240
					931280	327780	196790
					216175	59710	13230
	AVG	33097	2057	15077	273594	134592	93190
	STDEV	19931.8	3273.28	15209.4	336030	136687	100904

## Sheet: Figure 4Ci
	Figure 4Ci
		CD4
		%GFP+ Flt3+ CD4- CD8- among total GFP+ cells	%GFP+ DN among total GFP+ cells	%GFP+ DP among total GFP+ cells	%GFP+ CD25high SP4 among total GFP+ cells	%GFP+ SP4 among total GFP+ cells	%GFP+ SP8 among total GFP+ cells	%GFP+ ISP among total GFP+ cells	%GFP+ CD11c+ among total GFP+ cells	%GFP+ CD31+ Epcam+ among total GFP+ cells	%GFP+ Endothelial cells among total GFP+ cells	%GFP+ TEC among total GFP+ cells	%GFP+ B220+ among total GFP+ cells	%GFP+ ETP among total GFP+ cells	%GFP+ γδ among total GFP+ cells	%GFP+ CD26+ Capsular fibroblasts among total GFP+ cells
		1.43076	0	68.7365	0	25.2068	1.92724	0	2.51612	0	0	0.182544	0
		0	0	0	0	100	0	0	0	0	0	0	0
		0	0	51.9525	0.132728	39.1617	8.88578	0	0	0	0	0	0
		0	0	0	0.279799	82.3167	17.6833	0	0	0	0	0	0
		0.437655	7.11713	31.5321	0.0468617	56.1462	1.92133	0	0.482843		0.00292886	0	2.04434	0.274476	0.041004	0
		0.483728	6.65135	41.0581	0.00568613	47.1864	2.43082	0.0554398	0.432349		0.0625475	0	1.19185	0.262578	0.163476	0.021323
		0.651546	9.78855	11.9399	0.133383	59.2218	14.6721	1.39406	0.620198		0.589465	0	0.510173	0.0614666	0.0602373	0.490503
		0.0724728	11.0933	12.2887	0.2493	60.286	14.1644	0.892691	0.316485		0.309176	0	0.272006	0.0255055	0.0892691	0.189969
		0.820654	13.6624	39.8331	0	34.8333	5.4702	0.971221	0.437703		0.640222	0.239539	2.38357	0.076528	0.283091	0.34842
		0.257156	14.0018	42.7337	0	33.1718	5.79927	0.691273	0.542812		0.426826	0.204134	1.38122	0.168345	0.301562	0.32012
		0.324466	9.59581	40.8356	0.00362243	40.7487	5.15834	0.699129	0.29885		0.326019	0.0833159	1.50797	0.11747	0.13403	0.170254
		0.462663	15.2856	38.7605	0	34.1811	4.76513	0.577592	0.618848		0.29911	0.443508	3.62763	0.173867	0.206283	0.59822
		1.48685	13.13	30.6189	0	43.998	4.94599	1.17423	0.881942		0.231287	0	2.80086	0.127081	0.213496	0.391409
		0.865266	10.8546	26.7423	0	47.9082	7.23974	1.94496	0.735571		0.132535	0	2.73827	0.114548	0.612976	0.110998
		0.572387	7.27297	29.6399	0.0121784	46.8213	5.78476	1.5905	0.910948		0.343432	0	5.88254	0.0949919	0.750192	0.336125
		9.86301	17.6542	11.2485	0	45.0836	6.0214	0.448402	1.05786		0.0448402	0.717443	7.21835	0.245248	0.269041	0.128115
	AVG	1.10804	8.50673	29.87	0.0539724	49.767	6.67936	0.652469	0.615783	0	0.213024	0.116905	1.97242	0.145175	0.260388	0.258788
	STDEV	2.37884	5.88312	18.9075	0.0936757	19.0367	4.94311	0.636024	0.599722	0	0.215985	0.205275	2.14105	0.0811667	0.216263	0.18565

## Sheet: Figure 4Cii
	Figure 4Cii
		DP subset
		% Pre-selection GFP+ cells among DP GFP+ cells	% Early post-selection GFP+ cells among DP GFP+ cells	% Co-receptor reversing GFP+ cells among DP GFP+ cells
		60.8273	0.834365	46.2683
		34.6799	0.672223	54.9781
		38.081	0.525194	57.0912
		20.1401	0.352028	66.8589
		33.5088	0.456108	59.0867
		34.0012	0.593245	56.579
		26.7376	0.657818	55.2552
	AVG	35.4251	0.584426	56.5882
	STDEV	12.6996	0.157916	6.09441

[truncated: 16 more sheets: Figure 5C and SF3F, Figure 6B, 7Bii and SF6B, Figure 7Ai and SF4Bii, Figure 7Aii, 7Bii and SF6D, Figure 7Bi, SF2B, SF3Aii, SF3Aiii, SF3Biii, SF3C, SF3Dii , SF3Diii, SF3Div , SF4Aii, SF4Aiii, SF4Aiv]
